# Supplementary material for: RhoE downregulation leads to enhanced cholesterol biosynthesis and sorafenib resistance in hepatocellular carcinoma
Source: J Biol Chem. 2025 Nov 11;301(12):110918. doi: 10.1016/j.jbc.2025.110918 (PMC12757643; doi:10.1016/j.jbc.2025.110918)
Supplement: Supplementary Table 1 [file mmc1.xls]

## Sheet: Sheet1
Supplementary Table 1.This study conducted RNA-sequencing (RNA-seq) on Huh7 cells exposed to four treatment conditions for 24 hours: control, sorafenib monotherapy (2 μM), defactinib monotherapy (3 μM), and combination therapy. The resulting read count data were subsequently processed for differential gene expression analysis.
		Ctrl			defactinib			sorafenib			sorafenib+defactinib
Id	Symbol	count	count	count	count	count	count	count	count	count	count	count	count
ENSG00000223972.5	DDX11L1	0	1	0	0	0	0	0	1	1	1	0	1
ENSG00000227232.5	WASH7P	134	100	176	257	181	225	157	180	163	182	138	188
ENSG00000278267.1	MIR6859-1	41	29	43	47	33	32	44	48	55	51	45	56
ENSG00000243485.5	MIR1302-2HG	0	0	1	1	0	1	0	0	0	2	3	0
ENSG00000284332.1	MIR1302-2	0	0	0	0	0	0	0	0	0	0	0	0
ENSG00000237613.2	FAM138A	0	0	0	0	0	0	0	0	0	0	0	0
ENSG00000268020.3	OR4G4P	0	0	0	0	0	0	0	0	0	0	0	0
ENSG00000240361.2	OR4G11P	0	0	0	0	0	0	0	0	0	0	0	0
ENSG00000186092.6	OR4F5	0	0	0	0	0	0	0	0	0	0	0	0
ENSG00000238009.6	AL627309.1	0	1	1	4	2	3	2	0	2	1	0	0
ENSG00000239945.1	AL627309.3	0	0	0	0	1	1	1	0	1	0	0	0
ENSG00000233750.3	CICP27	0	0	0	1	0	1	0	0	0	0	1	1
ENSG00000268903.1	AL627309.6	1	0	2	3	2	4	2	1	0	3	1	1
ENSG00000269981.1	AL627309.7	6	5	8	10	3	2	16	14	11	10	9	7
ENSG00000239906.1	AL627309.2	10	3	12	6	3	2	10	12	18	11	8	12
ENSG00000241860.6	AL627309.5	17	9	19	46	20	25	26	16	16	25	23	23
ENSG00000222623.1	RNU6-1100P	0	0	0	0	0	0	0	0	0	0	0	0
ENSG00000241599.1	AL627309.4	0	0	0	0	0	0	0	0	0	0	0	0
ENSG00000279928.2	FO538757.2	0	0	0	0	0	0	0	0	0	0	0	0
ENSG00000279457.4	FO538757.1	164	99	172	350	244	244	206	169	170	186	153	232
ENSG00000273874.1	MIR6859-2	2	5	3	2	5	6	5	4	6	1	5	1
ENSG00000228463.10	AP006222.1	48	49	57	57	38	48	63	77	53	69	54	71
ENSG00000236679.2	RPL23AP24	0	0	0	2	1	1	0	0	0	0	1	0
ENSG00000236601.2	AL732372.1	0	3	0	0	1	0	0	2	1	0	0	0
ENSG00000237094.12	AL732372.2	309	246	353	239	123	116	397	370	357	391	295	410
ENSG00000269732.1	WBP1LP7	0	0	0	0	0	0	0	0	0	0	0	0
ENSG00000284733.1	OR4F29	0	0	0	0	0	0	0	0	0	0	0	0
ENSG00000233653.3	CICP7	0	0	0	1	0	2	0	1	0	0	0	0
ENSG00000250575.1	AL732372.3	2	1	4	1	1	1	6	3	4	0	1	4
ENSG00000278757.1	RF00026	0	0	0	0	0	0	0	0	0	1	0	0
ENSG00000230021.10	AL669831.3	113	101	130	492	281	372	126	129	125	140	119	155
ENSG00000235146.2	AC114498.1	2	0	0	0	0	0	0	2	0	1	0	1
ENSG00000225972.1	MTND1P23	1280	812	1424	1539	1168	1070	1550	1272	1182	1768	1420	1782
ENSG00000225630.1	MTND2P28	185	159	184	697	481	560	244	204	203	228	189	254
ENSG00000237973.1	MTCO1P12	506	415	555	2395	1451	1392	667	642	602	660	583	751
ENSG00000278791.1	MIR6723	3	1	4	130	118	116	11	9	7	9	8	18
ENSG00000229344.1	MTCO2P12	4	5	6	60	45	41	3	4	7	7	4	8
ENSG00000240409.1	MTATP8P1	11	17	14	57	64	58	14	13	26	17	7	22
ENSG00000248527.1	MTATP6P1	10538	7407	11935	6413	4896	6266	13658	10637	10294	12306	10921	12821
ENSG00000198744.5	MTCO3P12	2	5	6	57	45	69	13	13	7	6	8	8
ENSG00000268663.1	WBP1LP6	0	1	2	0	1	1	1	1	0	0	1	0
ENSG00000284662.1	OR4F16	0	0	0	0	0	0	0	0	0	0	0	0
ENSG00000229376.3	CICP3	3	4	7	7	1	3	7	5	3	0	1	8
ENSG00000228327.3	AL669831.1	235	180	242	183	74	78	266	249	252	331	244	292
ENSG00000223181.1	RNU6-1199P	0	0	0	0	0	0	0	0	0	0	0	0
ENSG00000229905.1	AL669831.2	0	0	0	0	0	0	1	0	0	0	0	1
ENSG00000237491.8	AL669831.5	78	48	99	164	96	114	94	105	108	93	85	122
ENSG00000285268.1	AL669831.7	9	9	7	5	4	4	9	16	13	6	7	10
ENSG00000230092.7	AL669831.4	12	12	19	45	19	28	25	19	13	18	19	27
ENSG00000177757.2	FAM87B	4	7	12	19	11	13	6	12	7	7	10	8
ENSG00000228794.8	LINC01128	334	265	361	1079	673	892	344	338	296	406	342	384
ENSG00000225880.5	LINC00115	15	16	15	35	17	28	26	20	15	23	18	19
ENSG00000230368.2	FAM41C	2	0	1	11	4	6	2	1	2	2	0	0
ENSG00000234711.1	TUBB8P11	0	0	0	1	2	2	1	0	0	1	0	0
ENSG00000283040.1	AL669831.6	0	0	0	1	0	2	0	0	0	1	0	0
ENSG00000272438.1	AL645608.6	0	2	0	0	1	2	1	1	1	1	0	0
ENSG00000230699.2	AL645608.2	3	3	5	3	1	1	1	1	2	1	4	2
ENSG00000241180.1	AL645608.4	1	1	2	0	0	1	0	0	1	0	0	0
ENSG00000223764.2	LINC02593	55	46	71	29	15	16	103	122	109	50	55	69
ENSG00000187634.11	SAMD11	793	618	949	1077	777	824	1051	988	864	889	745	980
ENSG00000188976.10	NOC2L	4385	3289	4953	7400	4805	5730	4921	4570	4145	4908	4054	5147
ENSG00000187961.13	KLHL17	345	224	358	590	307	378	401	370	340	448	321	495
ENSG00000187583.10	PLEKHN1	5	1	11	4	3	5	12	7	12	3	6	6
ENSG00000187642.9	PERM1	1	2	2	7	4	1	4	5	5	1	3	3
ENSG00000272512.1	AL645608.7	2	4	4	23	16	19	13	15	8	17	11	9
ENSG00000188290.10	HES4	75	59	87	53	26	34	199	167	136	156	131	162
ENSG00000187608.9	ISG15	52	41	79	117	85	97	103	85	89	118	119	117
ENSG00000231702.2	AL645608.3	1	0	3	12	7	4	3	5	3	1	5	4
ENSG00000224969.1	AL645608.1	1	0	0	7	4	4	4	3	1	3	1	4
ENSG00000188157.14	AGRN	7191	5423	8448	10766	6003	7704	9103	8605	7598	9456	7967	9771
ENSG00000242590.1	AL645608.5	1091	747	1241	1124	783	946	1369	1269	1101	1388	1187	1459
ENSG00000217801.9	AL390719.1	53	52	64	44	29	30	52	44	52	63	69	68
ENSG00000273443.1	AL645608.8	11	11	20	11	4	7	15	16	11	10	14	6
ENSG00000237330.2	RNF223	0	1	0	4	4	6	0	0	0	0	0	1
ENSG00000131591.17	C1orf159	426	346	507	884	486	549	571	510	509	608	503	566
ENSG00000285812.1	AL390719.3	9	14	15	8	6	5	13	10	11	8	7	12
ENSG00000223823.1	LINC01342	2	3	3	4	0	1	8	9	4	8	2	4
ENSG00000207730.3	MIR200B	0	0	0	0	0	0	0	0	0	0	0	0
ENSG00000207607.3	MIR200A	0	0	0	1	0	0	0	0	0	0	0	0
ENSG00000198976.1	MIR429	1	0	0	0	0	0	0	1	2	2	0	0
ENSG00000272141.1	AL390719.2	2	2	3	1	1	2	7	8	8	3	4	7
ENSG00000205231.1	TTLL10-AS1	0	0	0	0	0	0	0	0	0	0	0	1
ENSG00000162571.13	TTLL10	0	0	0	1	0	0	0	0	0	1	1	2
ENSG00000186891.13	TNFRSF18	0	0	0	1	0	0	0	0	0	0	0	0
ENSG00000186827.10	TNFRSF4	0	1	0	0	2	1	0	0	0	0	0	1
ENSG00000078808.16	SDF4	3544	2789	4164	7452	4722	6256	4660	4102	3810	4263	3650	4178
ENSG00000176022.5	B3GALT6	600	502	722	276	110	167	697	593	541	235	177	196
ENSG00000184163.3	C1QTNF12	21	5	16	47	32	36	26	18	17	51	45	60
ENSG00000260179.1	AL162741.1	10	4	16	22	10	10	17	13	17	10	9	18
ENSG00000160087.20	UBE2J2	1509	1090	1772	1734	1055	1378	1808	1716	1547	1518	1195	1472
ENSG00000230415.1	LINC01786	2	2	0	0	0	0	2	1	1	0	1	0
ENSG00000162572.20	SCNN1D	2	0	5	3	2	1	4	1	2	4	3	3
ENSG00000131584.18	ACAP3	1777	1320	1979	1465	809	947	2571	2389	2274	2027	1585	2158
ENSG00000278073.1	MIR6726	5	1	4	2	2	3	4	6	5	3	4	3
ENSG00000169972.11	PUSL1	496	356	548	426	262	284	611	555	515	522	438	462
ENSG00000127054.20	INTS11	2052	1612	2370	3816	2271	2728	2514	2317	2114	2551	2117	2642
ENSG00000283712.1	MIR6727	12	13	19	29	11	25	20	19	16	11	5	15
ENSG00000240731.1	AL139287.1	130	145	152	88	38	63	187	166	161	163	135	158
ENSG00000224051.6	CPTP	309	242	341	391	233	304	451	380	308	337	284	373
ENSG00000169962.4	TAS1R3	11	7	10	19	9	6	15	13	10	13	8	17
ENSG00000107404.19	DVL1	697	510	757	1077	605	694	996	794	769	986	804	1027
ENSG00000284372.1	MIR6808	8	4	3	4	4	4	4	3	7	4	3	6
ENSG00000162576.16	MXRA8	34	24	55	29	17	24	90	57	71	127	76	98
ENSG00000175756.13	AURKAIP1	1737	1280	2028	1905	1091	1255	2112	1762	1619	1762	1544	1734
ENSG00000223663.2	NDUFB4P8	1	1	3	1	3	3	3	8	4	1	4	2
ENSG00000221978.11	CCNL2	2727	2128	3081	3355	1972	2495	3601	3375	3038	3989	3385	4313
ENSG00000224870.6	AL391244.1	665	519	772	467	268	339	805	761	662	627	541	691
ENSG00000242485.5	MRPL20	1551	1226	1840	1005	650	675	1841	1673	1438	1452	1185	1505
ENSG00000264293.2	RN7SL657P	25	21	31	11	7	8	23	27	24	17	17	26
ENSG00000272455.1	AL391244.3	84	66	88	74	39	43	106	102	81	105	86	109
ENSG00000235098.8	ANKRD65	8	4	11	14	15	12	16	12	6	16	8	12
ENSG00000225905.1	AL391244.2	1	0	0	0	1	0	1	1	0	1	1	1
ENSG00000205116.3	TMEM88B	5	3	9	7	0	0	9	12	10	4	2	5
ENSG00000225285.1	LINC01770	21	11	9	11	4	1	15	13	9	11	13	13
ENSG00000179403.11	VWA1	1672	1265	1984	891	483	611	1585	1447	1312	1214	1000	1207
ENSG00000215915.9	ATAD3C	3	1	14	38	34	27	2	3	5	36	47	38
ENSG00000160072.19	ATAD3B	2141	1629	2475	1832	1114	1279	2429	2414	2168	2155	1906	2263
ENSG00000284740.1	AL645728.2	4	6	13	13	8	3	4	1	0	2	3	4
ENSG00000197785.13	ATAD3A	1661	1293	1878	1238	735	890	2165	2011	1715	1678	1485	1784
ENSG00000205090.8	TMEM240	7	4	7	2	1	1	2	7	5	6	11	13
ENSG00000160075.11	SSU72	2711	2010	3132	1995	1200	1318	3334	2946	2741	3029	2414	2816
ENSG00000215014.5	AL645728.1	7	2	2	13	6	3	9	8	5	10	11	12
ENSG00000274481.1	AL691432.3	0	0	0	0	0	0	0	0	0	0	0	0
ENSG00000228594.3	FNDC10	25	9	18	12	9	6	25	28	33	21	19	16
ENSG00000272106.1	AL691432.2	32	30	55	65	44	27	44	49	36	51	43	67
ENSG00000197530.12	MIB2	306	260	362	886	519	589	472	421	442	538	471	580
ENSG00000189409.13	MMP23B	4	6	1	4	3	3	12	9	4	8	2	6
ENSG00000248333.8	CDK11B	1283	1017	1595	2214	1382	1579	1543	1354	1319	1670	1454	1742
ENSG00000272004.1	FO704657.1	289	223	339	294	195	184	346	364	354	330	290	297
ENSG00000189339.11	SLC35E2B	1670	1295	1964	2764	1384	1684	2249	2065	2012	2075	1832	2090
ENSG00000269737.2	AL691432.1	31	36	46	40	14	19	27	28	28	28	24	37
ENSG00000215914.4	MMP23A	1	0	2	5	0	5	2	1	4	6	3	6
ENSG00000008128.22	CDK11A	735	540	887	1269	729	916	883	801	777	1017	844	1098
ENSG00000268575.1	AL031282.2	809	585	953	1360	766	982	965	904	847	1160	972	1241
ENSG00000227775.3	AL031282.1	94	84	105	140	67	77	140	128	121	164	122	170
ENSG00000215790.7	SLC35E2A	273	221	271	380	201	213	363	364	310	459	382	525
ENSG00000008130.15	NADK	1651	1258	1941	2621	1634	1859	2381	2241	1885	2609	2070	2601
ENSG00000078369.17	GNB1	9759	7653	11505	10039	6388	7668	12880	12264	10698	12392	10108	12346
ENSG00000231050.1	AL109917.1	1	1	2	2	0	2	2	1	4	2	2	0
ENSG00000169885.9	CALML6	1	1	2	5	2	1	2	2	3	4	2	4
ENSG00000178821.12	TMEM52	23	17	11	13	8	6	27	30	23	15	20	13
ENSG00000142609.18	CFAP74	1	0	0	0	0	0	0	0	0	1	0	0
ENSG00000233542.1	AL391845.2	0	0	0	0	0	0	0	0	0	0	0	0
ENSG00000187730.8	GABRD	0	0	0	1	0	0	0	0	0	0	1	0
ENSG00000226969.1	AL391845.1	0	0	0	0	0	0	0	0	0	0	1	1
ENSG00000067606.16	PRKCZ	240	172	231	495	275	268	328	269	225	397	332	416
ENSG00000271806.1	AL590822.2	27	23	31	61	23	31	46	32	30	48	35	59
ENSG00000182873.5	PRKCZ-AS1	26	18	30	36	21	16	21	29	21	51	37	38
ENSG00000162585.16	FAAP20	435	317	496	799	410	493	489	496	397	559	476	629
ENSG00000234396.3	AL590822.1	0	1	1	3	0	0	1	2	2	1	1	1
ENSG00000157933.9	SKI	2218	1760	2533	2658	1499	1823	2288	2100	1944	2187	1762	2188
ENSG00000116151.13	MORN1	158	99	194	108	60	57	169	172	165	110	97	95
ENSG00000272161.1	AL589739.1	1	3	0	1	0	0	0	3	1	0	1	0
ENSG00000269896.2	AL513477.1	23	12	25	24	8	5	27	28	27	20	16	16
ENSG00000272420.1	AL513477.2	1	0	4	1	0	0	1	3	3	2	0	2
ENSG00000157916.19	RER1	3244	2425	3679	3262	1966	2082	3951	3728	3202	4379	3619	4141
ENSG00000157911.10	PEX10	944	688	1023	1070	655	639	1200	1108	972	1405	1198	1391
ENSG00000149527.17	PLCH2	1	1	2	1	1	3	4	1	2	0	1	3
ENSG00000224387.1	AL139246.1	1	0	0	0	0	0	0	0	0	0	0	0
ENSG00000229393.1	AL139246.4	2	0	0	0	0	0	0	0	0	0	0	0
ENSG00000157881.13	PANK4	518	374	535	976	567	658	602	614	519	565	543	558
ENSG00000197921.5	HES5	0	0	0	0	0	0	0	0	0	0	0	0
ENSG00000272449.2	AL139246.5	0	0	2	2	0	1	0	1	1	0	0	0
ENSG00000238164.6	TNFRSF14-AS1	5	5	5	2	0	4	9	11	14	11	5	7
ENSG00000157873.17	TNFRSF14	19	17	26	7	4	9	39	37	40	24	24	33
ENSG00000225931.3	AL139246.2	0	1	0	0	0	0	0	0	0	0	0	0
ENSG00000228037.1	AL139246.3	0	0	0	1	1	1	0	0	0	0	1	3
ENSG00000157870.15	PRXL2B	82	74	122	114	61	84	142	106	89	113	99	101
ENSG00000142606.15	MMEL1	27	14	31	18	19	21	28	30	20	24	20	24
ENSG00000237058.1	AL831784.1	0	0	0	0	0	0	0	0	0	0	0	0
ENSG00000215912.12	TTC34	2	0	2	0	2	1	2	0	0	0	0	4
ENSG00000285945.1	AC242022.2	0	0	0	0	0	0	0	0	0	0	0	0
ENSG00000283259.1	AC242022.1	0	0	0	0	0	0	0	0	0	0	0	0
ENSG00000233234.1	AL592464.2	0	0	0	0	0	0	0	0	0	0	0	0
ENSG00000231630.1	AL592464.1	0	0	0	0	0	0	0	1	0	0	0	0
ENSG00000284745.1	AL589702.1	0	0	0	0	0	0	0	0	0	0	0	0
ENSG00000169717.6	ACTRT2	0	0	0	0	0	0	0	0	0	0	0	0
ENSG00000177133.10	LINC00982	34	17	40	20	12	6	58	65	67	32	24	37
ENSG00000142611.16	PRDM16	151	137	213	375	214	201	298	308	300	276	265	349
ENSG00000283572.1	MIR4251	2	0	1	0	0	0	0	0	0	0	0	0
ENSG00000226286.1	AL008733.1	8	6	2	1	0	1	3	4	10	9	4	6
ENSG00000279839.1	AL512383.1	1	0	3	3	0	0	0	1	2	1	0	0
ENSG00000272235.1	AL590438.1	5	6	14	7	2	3	5	11	7	2	9	8
ENSG00000130762.14	ARHGEF16	388	275	447	319	196	177	475	429	368	476	397	554
ENSG00000272088.1	AL512413.1	1	1	0	2	1	1	1	0	0	1	2	3
ENSG00000162591.15	MEGF6	0	1	1	8	3	2	1	0	1	1	2	1
ENSG00000207776.1	MIR551A	0	0	0	0	0	0	0	0	0	0	0	0
ENSG00000238260.1	AL513320.1	2	4	3	8	2	5	15	5	7	8	6	16
ENSG00000158109.14	TPRG1L	1224	895	1432	1460	915	1045	1828	1739	1532	1624	1322	1546
ENSG00000116213.15	WRAP73	385	252	431	988	611	759	463	434	409	452	350	499
ENSG00000078900.14	TP73	12	14	11	21	12	11	23	17	19	31	26	29
ENSG00000227589.1	AL136528.1	0	1	0	0	0	0	0	1	0	0	0	1
ENSG00000235131.1	AL136528.2	1	0	1	0	0	0	1	0	0	0	0	0
ENSG00000227372.12	TP73-AS1	559	451	724	366	180	211	688	668	588	541	453	522
ENSG00000276189.1	RF02197	9	9	12	9	0	2	9	16	7	11	8	15
ENSG00000162592.9	CCDC27	39	26	41	42	13	27	47	40	49	36	32	37
ENSG00000235169.8	SMIM1	14	12	10	7	1	5	21	11	11	7	6	6
ENSG00000130764.9	LRRC47	1467	1159	1766	3085	1903	2447	1949	1912	1620	1599	1346	1644
ENSG00000266075.2	RN7SL574P	0	2	1	2	2	1	5	7	1	5	0	1
ENSG00000272153.1	AL365330.1	295	249	336	880	551	699	376	353	306	320	271	316
ENSG00000116198.12	CEP104	809	637	928	1342	771	928	1063	1091	1009	1115	972	1156
ENSG00000169598.15	DFFB	142	105	182	331	166	222	201	198	200	193	151	203
ENSG00000198912.10	C1orf174	1008	780	1084	1741	1161	1461	1334	1289	1065	1321	987	1179
ENSG00000236423.5	LINC01134	72	63	82	29	21	14	71	77	76	73	78	101
ENSG00000233304.6	LINC01346	0	0	1	1	1	2	0	0	0	1	0	0
ENSG00000226374.2	LINC01345	0	0	1	0	0	0	1	0	0	2	0	1
ENSG00000284668.1	AL805961.1	0	0	0	0	0	0	0	0	0	0	0	0
ENSG00000284703.1	AL805961.2	0	0	0	0	0	0	0	0	0	0	0	0
ENSG00000229280.1	EEF1DP6	0	0	0	0	0	0	0	0	0	0	0	0
ENSG00000235054.3	LINC01777	0	0	0	0	0	0	0	1	0	0	0	0
ENSG00000284694.1	AL355602.1	0	0	0	0	0	0	0	0	0	0	0	0
ENSG00000227169.2	Z98747.1	0	0	0	0	0	0	0	0	0	0	0	0
ENSG00000232596.2	LINC01646	0	0	0	0	0	0	0	0	0	0	0	0
ENSG00000196581.10	AJAP1	0	0	0	0	0	0	0	0	0	0	0	0
ENSG00000284739.1	BX005132.2	0	0	0	0	0	0	0	0	0	0	0	0
ENSG00000284674.1	BX005132.1	0	0	0	0	0	0	0	0	0	0	0	0
ENSG00000231510.1	AL691497.1	0	0	0	0	0	0	0	0	0	0	0	0
ENSG00000284616.1	AL139823.1	0	0	0	0	0	0	0	0	0	0	0	0
ENSG00000284692.2	Z98259.3	0	0	0	0	0	0	0	0	0	0	0	0
ENSG00000284666.1	Z98259.2	0	0	0	0	0	0	0	0	0	0	0	0
ENSG00000260972.1	Z98259.1	0	0	0	0	0	0	0	0	0	0	0	0
ENSG00000283356.1	Z97988.1	0	0	0	0	0	0	0	0	0	0	0	0
ENSG00000236948.2	AL365255.1	0	0	0	0	1	0	0	0	0	0	0	0
ENSG00000264341.1	MIR4417	0	0	0	0	0	0	0	0	0	0	0	0
ENSG00000264101.1	MIR4689	0	0	1	0	1	0	0	2	0	0	0	0
ENSG00000131697.17	NPHP4	319	223	384	373	234	243	418	394	350	323	281	372
ENSG00000069424.14	KCNAB2	90	58	91	85	40	33	71	55	61	64	53	81
ENSG00000116254.17	CHD5	4	2	2	10	8	6	3	2	4	6	5	6
ENSG00000285629.1	AL031847.2	9576	6830	11093	10437	6043	7323	12133	10975	9267	11919	10016	11565
ENSG00000116251.10	RPL22	11972	8600	13973	12435	7137	8431	15687	14207	12083	15739	13112	15279
ENSG00000226944.1	AL031847.1	3	6	3	26	11	10	7	4	8	8	7	4
ENSG00000158286.12	RNF207	334	266	351	142	85	73	517	535	528	417	324	419
ENSG00000116237.15	ICMT	5298	4007	5996	4465	2786	2998	6823	6347	5726	6247	5052	6001
ENSG00000225077.3	LINC00337	222	204	269	288	126	137	346	325	299	302	216	287
ENSG00000173673.7	HES3	0	0	0	0	0	0	0	0	0	0	0	0
ENSG00000158292.6	GPR153	33	34	45	28	22	22	35	40	27	47	41	44
ENSG00000097021.19	ACOT7	1130	859	1278	1239	804	1035	1407	1247	1122	1637	1345	1582
ENSG00000271746.1	AL031848.2	6	9	14	8	1	2	10	14	16	18	8	17
ENSG00000069812.11	HES2	14	10	13	7	9	10	18	11	15	10	11	8
ENSG00000187017.16	ESPN	305	238	339	126	73	88	491	393	369	325	259	313
ENSG00000265392.1	MIR4252	0	0	0	0	0	0	0	0	0	0	0	0
ENSG00000231868.1	AL031848.1	0	0	0	1	0	0	0	0	0	1	0	0
ENSG00000215788.10	TNFRSF25	38	33	50	19	11	5	63	46	56	29	24	34
ENSG00000171680.21	PLEKHG5	95	78	86	128	57	63	108	83	92	111	91	111
ENSG00000162408.10	NOL9	1606	1263	1691	1494	906	1072	1739	1742	1556	1750	1465	1681
ENSG00000253022.1	RNU6-731P	0	1	0	0	0	1	1	0	0	0	2	0
ENSG00000229519.2	AL591866.1	2	5	4	6	1	5	9	6	7	5	6	2
ENSG00000173662.20	TAS1R1	0	0	1	1	0	0	0	0	0	0	0	2
ENSG00000204859.12	ZBTB48	277	225	342	368	200	267	354	326	340	333	281	334
ENSG00000162413.16	KLHL21	1488	1067	1814	2733	1578	2027	1610	1496	1287	1450	1205	1426
ENSG00000116273.5	PHF13	1082	813	1189	1621	922	1213	1291	1112	1062	1408	1139	1329
ENSG00000041988.15	THAP3	1182	940	1313	1285	821	1107	1543	1431	1239	1324	1186	1412
ENSG00000007923.15	DNAJC11	3094	2328	3380	3838	2317	2767	3798	3550	3151	3268	2983	3527
ENSG00000228750.6	LINC01672	0	0	0	0	0	1	0	0	0	0	0	0
ENSG00000284744.1	AL591163.1	0	1	0	0	0	0	0	0	0	0	0	0
ENSG00000237436.1	CAMTA1-DT	1	1	1	0	1	3	2	6	2	1	3	1
ENSG00000171735.18	CAMTA1	450	338	579	693	429	450	675	576	541	670	624	695
ENSG00000227950.1	AL590128.1	1	0	0	0	1	0	0	1	0	0	0	2
ENSG00000237365.1	AL512330.1	0	0	0	0	0	1	0	0	0	0	0	0
ENSG00000207056.1	RNU1-8P	0	0	0	0	0	0	0	0	0	0	0	0
ENSG00000237402.1	CAMTA1-IT1	0	0	1	0	1	0	1	1	0	0	0	1
ENSG00000237728.2	Z97987.1	0	0	0	0	0	0	0	0	0	0	0	1
ENSG00000225126.1	AL365194.1	0	0	0	1	0	0	0	0	0	0	0	0
ENSG00000270171.1	AL359881.3	0	0	0	0	0	0	0	0	0	1	0	0
ENSG00000270035.1	AL359881.2	0	0	0	0	0	0	0	0	0	0	0	0
ENSG00000269978.1	AL359881.1	0	0	0	0	0	0	0	0	0	0	0	0
ENSG00000049245.12	VAMP3	2505	1944	3039	3769	2440	2672	3309	3190	2776	3868	3235	3677
ENSG00000269925.1	Z98884.2	3	15	11	12	3	8	12	13	10	15	15	19
ENSG00000049246.14	PER3	9	6	8	12	6	11	10	10	7	6	5	9
ENSG00000236266.1	Z98884.1	2	0	2	2	1	3	1	1	1	1	0	2
ENSG00000049247.13	UTS2	1	4	3	3	2	0	2	1	1	0	0	2
ENSG00000049249.8	TNFRSF9	3	1	4	11	2	5	3	4	5	15	10	13
ENSG00000270330.1	AL009183.1	0	0	0	0	0	0	0	0	0	0	0	0
ENSG00000116288.12	PARK7	4726	3538	5457	5723	3648	4108	5825	5328	4735	6320	5246	6008
ENSG00000200344.1	RF00019	4	3	2	1	0	2	1	2	6	2	3	4
ENSG00000284747.1	AL034417.4	42	29	42	77	57	86	38	54	51	65	42	62
ENSG00000284716.1	AL034417.3	8	4	6	6	8	8	9	6	11	7	10	13
ENSG00000116285.12	ERRFI1	4924	3887	5639	10639	6433	8281	4831	4622	4226	5379	4617	5443
ENSG00000238290.1	AL034417.2	14	14	14	9	10	6	18	13	16	16	25	21
ENSG00000232848.1	AL034417.1	0	0	1	0	0	0	0	0	0	1	0	0
ENSG00000229305.1	AL358876.1	0	1	0	0	0	0	0	0	0	0	0	0
ENSG00000227634.2	LINC01714	0	1	0	0	4	1	0	2	1	2	4	2
ENSG00000200975.1	RNU1-7P	0	0	0	0	0	0	0	0	0	0	0	0
ENSG00000233645.1	AL358876.2	0	0	0	0	3	1	2	1	1	0	1	0
ENSG00000251977.1	RNU6-991P	0	0	0	0	0	0	0	0	0	0	0	0
ENSG00000162426.14	SLC45A1	3	0	0	5	0	2	2	2	2	3	2	4
ENSG00000252254.1	RF00019	0	1	0	0	0	0	0	0	1	0	1	0
ENSG00000142599.17	RERE	3224	2380	3715	5877	2956	4099	3733	3483	3255	4060	3474	4181
ENSG00000232912.5	AL096855.1	5	3	4	1	2	2	1	2	6	4	0	4
ENSG00000221083.1	RF00599	0	0	0	0	0	0	0	0	1	0	0	0
ENSG00000270282.1	AL096855.2	1	2	1	0	0	0	0	0	1	0	0	1
ENSG00000234619.1	RPL7P11	0	1	1	2	0	0	0	0	2	1	1	0
ENSG00000224315.2	RPL7P7	3	2	4	0	0	1	0	1	2	1	1	4
ENSG00000222511.2	RF00019	0	0	1	0	0	1	0	0	0	1	0	0
ENSG00000226545.1	AL357552.1	0	0	0	0	0	0	0	1	1	1	0	0
ENSG00000228423.2	AL357552.2	2	1	2	0	0	0	0	0	2	2	0	1
ENSG00000229716.2	RPL23AP19	0	0	0	1	4	1	0	0	0	0	0	0
ENSG00000074800.15	ENO1	39486	29656	45967	38771	23160	28084	45050	41113	36295	44785	37060	42704
ENSG00000274258.1	MIR6728	224	180	248	320	228	241	246	247	202	265	214	237
ENSG00000230679.1	ENO1-AS1	8	10	15	47	26	22	8	9	6	17	24	14
ENSG00000201725.1	RNU6-304P	0	0	0	0	0	0	0	0	0	1	1	1
ENSG00000238249.2	HMGN2P17	0	0	0	0	0	0	0	0	0	1	0	0
ENSG00000232208.2	AL139415.1	0	0	0	0	0	0	0	1	0	0	0	0
ENSG00000232663.2	AL139415.2	0	0	0	0	0	0	0	0	0	0	0	0
ENSG00000131686.14	CA6	0	0	0	0	0	0	0	0	0	0	0	0
ENSG00000265141.2	RN7SL451P	0	0	0	0	0	0	0	0	0	0	0	0
ENSG00000197241.3	SLC2A7	0	1	2	0	0	0	1	1	1	1	1	0
ENSG00000142583.17	SLC2A5	0	0	0	4	2	1	1	2	1	1	1	3
ENSG00000252404.1	RF00424	0	0	0	0	0	0	0	0	0	0	0	0
ENSG00000180758.11	GPR157	219	163	281	404	256	263	368	327	289	380	340	427
ENSG00000228526.7	MIR34AHG	86	50	82	145	103	107	142	115	102	254	221	272
ENSG00000284357.1	MIR34A	2	0	4	16	8	6	6	9	1	7	9	15
ENSG00000234546.3	LNCTAM34A	0	6	3	6	1	9	3	1	0	7	1	2
ENSG00000049239.12	H6PD	847	695	998	1434	799	791	1312	1203	1147	1148	1013	1116
ENSG00000171621.13	SPSB1	443	309	550	639	403	480	889	764	690	682	572	679
ENSG00000284652.1	BX323043.1	2	0	1	0	0	1	2	1	0	0	1	0
ENSG00000284693.1	AL928921.2	3	3	2	4	2	1	3	3	3	2	5	3
ENSG00000252956.1	RNA5SP40	0	0	0	0	0	0	0	0	0	1	0	0
ENSG00000235263.1	AL928921.1	0	0	0	0	1	0	0	0	0	0	0	0
ENSG00000171612.6	SLC25A33	1301	916	1429	1164	730	896	2083	1920	1813	1573	1300	1521
ENSG00000231181.1	AL954705.1	17	11	18	17	11	15	26	28	31	20	19	29
ENSG00000188807.12	TMEM201	727	511	823	1034	618	820	743	705	618	522	429	597
ENSG00000171608.15	PIK3CD	215	167	269	181	96	100	275	224	186	245	222	249
ENSG00000179840.5	PIK3CD-AS1	0	0	0	0	0	0	0	0	0	0	0	0
ENSG00000233268.3	AL691449.1	0	0	0	0	0	0	0	0	0	0	0	0
ENSG00000231789.2	PIK3CD-AS2	16	14	10	15	10	12	21	22	26	21	16	19
ENSG00000171603.17	CLSTN1	5657	4269	6425	4645	2783	3165	6215	5887	5183	5577	4999	5764
ENSG00000271264.1	MZT1P1	0	1	0	0	0	0	1	0	0	2	0	1
ENSG00000280113.2	AL357140.3	0	1	0	0	0	0	0	0	1	0	0	0
ENSG00000178585.14	CTNNBIP1	1101	839	1237	634	396	439	1011	911	847	1189	999	1165
ENSG00000223989.1	AL357140.1	297	242	353	193	113	115	275	250	234	374	352	390
ENSG00000285701.1	AL357140.5	5	1	2	3	0	1	1	2	4	6	7	4
ENSG00000162441.11	LZIC	1140	900	1375	728	378	347	1241	1234	1139	1148	988	1157
ENSG00000228150.1	AL357140.2	13	20	25	29	14	10	11	12	27	11	11	24
ENSG00000173614.13	NMNAT1	262	175	260	606	374	436	322	262	252	397	327	384
ENSG00000202415.1	RN7SKP269	3	11	6	1	0	4	3	5	1	9	9	7
ENSG00000283611.2	AL357140.4	6	5	1	3	1	0	3	3	3	1	1	0
ENSG00000265521.1	MIR5697	0	0	0	1	0	0	1	2	1	3	0	2
ENSG00000241326.1	AL603962.1	54	36	47	76	40	62	66	60	39	80	70	72
ENSG00000162444.11	RBP7	3	3	6	2	0	0	1	1	1	1	1	2
ENSG00000130939.18	UBE4B	3673	2873	4214	3734	2192	2385	4841	4577	4207	4000	3261	3964
ENSG00000224340.1	AL590639.1	1	1	0	0	1	0	0	0	1	2	2	0
ENSG00000233623.2	PGAM1P11	0	1	2	1	0	1	4	1	0	2	4	2
ENSG00000201746.1	RNU6-828P	3	4	0	1	1	1	4	4	1	3	3	4
ENSG00000054523.17	KIF1B	3622	2917	4104	5784	2800	3213	4769	4605	4257	4777	4166	4703
ENSG00000264881.1	MIR1273D	0	0	0	0	0	0	0	0	0	0	2	0
ENSG00000199562.1	RNU6-37P	1	2	1	0	0	0	2	0	0	0	0	1
ENSG00000264501.2	RN7SL731P	39	41	55	29	20	22	36	43	37	47	29	33
ENSG00000284735.1	AL139424.3	27	31	21	38	15	38	41	40	46	55	38	51
ENSG00000284642.1	AL139424.2	37	33	38	42	23	45	68	47	45	62	46	82
ENSG00000142657.20	PGD	8589	6272	9599	12559	7989	9429	13213	11774	10665	11452	9446	11410
ENSG00000271989.1	AL139424.1	70	47	75	69	50	42	70	96	59	72	63	78
ENSG00000251503.8	CENPS-CORT	422	334	470	297	202	177	545	485	407	419	394	420
ENSG00000175279.21	CENPS	428	351	481	289	196	174	570	497	422	431	400	440
ENSG00000241563.3	CORT	30	25	24	27	30	18	36	40	19	44	40	28
ENSG00000160049.11	DFFA	1869	1593	2224	2275	1281	1220	2324	2236	2118	2745	2407	2929
ENSG00000203469.2	AL354956.1	218	184	259	234	135	111	340	287	254	329	320	370
ENSG00000142655.12	PEX14	826	600	878	1693	1080	1373	910	840	731	956	769	934
ENSG00000243267.3	RN7SL614P	0	1	0	2	1	0	1	0	1	0	1	2
ENSG00000130940.14	CASZ1	81	51	76	228	119	144	210	181	157	167	152	137
ENSG00000272078.1	AL139423.1	36	35	36	118	59	74	114	106	76	94	86	79
ENSG00000225158.2	HSPE1P24	0	0	0	0	0	0	0	0	0	0	0	0
ENSG00000175262.14	C1orf127	0	0	0	0	0	0	0	0	0	0	0	0
ENSG00000215785.2	CFL1P6	1	0	0	0	0	0	0	0	0	0	0	0
ENSG00000120948.17	TARDBP	9898	7617	11559	11670	6815	7336	11576	10980	9663	11369	9911	11028
ENSG00000277726.4	AL109811.4	5171	4148	6080	7142	4078	4516	6061	6025	5207	6257	5413	5826
ENSG00000009724.16	MASP2	167	121	192	233	159	212	269	214	215	357	273	364
ENSG00000271895.2	AL109811.3	104	87	130	123	88	115	173	135	141	248	175	235
ENSG00000116649.9	SRM	1837	1472	2188	1077	761	1022	1977	1795	1671	1573	1288	1587
ENSG00000171824.13	EXOSC10	3420	2420	3753	4767	2748	3029	3951	3741	3253	4380	3686	4196
ENSG00000226849.1	AL109811.1	855	582	986	956	676	750	1024	966	810	1094	1011	1083
ENSG00000230337.1	AL109811.2	282	221	291	702	269	329	303	315	299	352	299	325
ENSG00000198793.12	MTOR	3505	2637	3976	4116	1958	2191	4262	4051	3594	4041	3496	4019
ENSG00000225602.5	MTOR-AS1	128	84	144	167	68	94	142	149	116	147	130	150
ENSG00000253086.1	RNU6-537P	0	0	0	0	0	0	1	0	0	0	1	0
ENSG00000171819.4	ANGPTL7	2	1	1	2	2	5	0	4	2	0	2	3
ENSG00000207451.1	RNU6-291P	1	0	2	0	0	0	2	0	0	2	1	0
ENSG00000238173.1	RPL39P6	0	0	0	0	0	0	0	0	0	0	0	0
ENSG00000120942.13	UBIAD1	687	520	705	873	546	712	636	675	576	670	560	699
ENSG00000238199.1	UBE2V2P3	3	0	3	1	1	0	2	4	2	3	1	3
ENSG00000284646.1	AL031291.1	0	0	0	0	0	0	0	0	0	0	0	0
ENSG00000224338.2	MTCYBP45	0	0	0	0	0	0	0	0	0	0	0	0
ENSG00000204624.7	DISP3	6	6	5	21	9	5	8	9	8	10	5	10
ENSG00000285833.1	AL590989.1	0	0	2	6	3	1	0	0	2	1	0	4
ENSG00000235643.1	LINC01647	0	0	0	2	1	2	0	0	0	0	0	0
ENSG00000284708.1	AL031731.1	1	2	3	2	1	0	0	5	1	6	3	1
ENSG00000116661.10	FBXO2	601	406	696	311	197	267	897	749	725	527	433	542
ENSG00000132879.13	FBXO44	393	232	396	375	220	259	599	569	518	465	379	520
ENSG00000116663.10	FBXO6	82	75	115	67	30	42	218	194	164	102	85	110
ENSG00000116670.14	MAD2L2	590	464	672	589	378	440	935	824	742	952	747	870
ENSG00000162490.6	DRAXIN	0	0	1	0	0	0	0	0	0	0	0	0
ENSG00000177674.15	AGTRAP	386	275	437	373	197	209	430	366	302	317	300	359
ENSG00000215910.7	C1orf167	74	51	80	211	112	117	86	82	69	74	66	58
ENSG00000177553.6	AL953897.1	0	0	0	0	0	0	0	0	0	0	0	0
ENSG00000177000.12	MTHFR	398	342	533	790	393	396	647	576	482	428	362	422
ENSG00000011021.22	CLCN6	960	658	1034	1688	922	1141	1576	1433	1383	1432	1215	1615
ENSG00000276470.1	RF02156	37	32	42	9	5	7	57	55	40	51	30	63
ENSG00000278852.1	RF02157	54	27	64	21	7	12	82	71	73	62	46	75
ENSG00000175206.10	NPPA	78	56	108	42	14	22	147	143	124	82	72	99
ENSG00000275915.1	RF02158	19	12	36	8	3	8	46	49	40	20	21	34
ENSG00000120937.8	NPPB	34	23	39	392	244	271	64	55	49	46	33	63
ENSG00000224904.1	AL021155.1	0	0	0	0	0	2	0	0	0	0	0	0
ENSG00000285646.1	AL021155.2	4	3	9	7	4	1	5	12	5	9	5	11
ENSG00000199347.1	RNU5E-1	1	0	1	3	0	0	0	0	2	0	0	2
ENSG00000201801.1	RNU5E-4P	0	0	1	1	1	2	0	1	1	1	0	3
ENSG00000116685.15	KIAA2013	1363	1115	1589	2659	1773	2210	1752	1602	1481	1804	1443	1735
ENSG00000083444.16	PLOD1	2320	1703	2681	3209	1976	2465	2944	2718	2366	2477	2127	2515
ENSG00000116688.16	MFN2	4088	3048	4542	6381	3618	4572	5084	4598	4220	5250	4302	5035
ENSG00000270914.1	AL096840.1	0	0	0	0	0	0	0	0	0	1	0	0
ENSG00000116691.10	MIIP	500	424	596	713	436	489	756	676	604	670	577	737
ENSG00000202461.1	RF00019	2	10	13	5	3	3	5	8	12	4	4	6
ENSG00000276869.1	MIR6729	8	4	1	6	2	5	16	6	8	6	4	6
ENSG00000243539.3	RN7SL649P	0	0	0	0	0	0	0	0	0	0	0	0
ENSG00000120949.14	TNFRSF8	0	0	1	0	0	0	0	0	1	1	0	1
ENSG00000201135.1	RNU6-777P	0	0	0	0	0	0	0	0	0	0	0	0
ENSG00000227875.2	RPL23AP89	0	0	0	0	0	0	0	0	0	0	0	0
ENSG00000285604.1	AL357835.1	0	0	0	0	0	0	0	0	0	0	0	0
ENSG00000283789.1	MIR7846	0	0	0	0	0	0	0	0	0	0	0	0
ENSG00000028137.18	TNFRSF1B	0	2	0	1	1	0	0	0	0	0	0	0
ENSG00000263676.1	MIR4632	0	0	0	0	0	0	0	0	0	0	0	0
ENSG00000225196.2	RPL10P17	0	0	0	0	0	0	0	0	0	0	0	0
ENSG00000252969.1	RF00156	0	0	0	0	0	0	0	0	0	0	0	0
ENSG00000048707.15	VPS13D	1059	839	1203	1805	824	1027	1433	1460	1324	1574	1263	1548
ENSG00000239149.1	SNORA59A	4	1	3	3	6	4	5	3	1	4	5	2
ENSG00000229484.1	AC243836.1	3	3	6	2	0	0	2	6	2	0	0	1
ENSG00000162496.8	DHRS3	309	234	335	1755	1171	1703	336	354	297	334	280	367
ENSG00000221340.1	RNU6ATAC18P	0	2	1	3	0	3	1	2	0	1	0	2
ENSG00000276830.1	MIR6730	2	2	6	13	8	14	2	4	1	1	3	3
ENSG00000272482.1	AC254633.1	6	4	8	16	7	7	4	6	3	7	1	15
ENSG00000204518.2	AADACL4	0	0	0	0	0	0	0	0	0	0	0	0
ENSG00000226166.2	AC244670.1	0	0	0	0	0	0	0	0	0	0	0	0
ENSG00000188984.11	AADACL3	0	0	0	0	0	0	0	0	0	0	0	0
ENSG00000157330.9	C1orf158	0	0	0	0	0	0	0	0	0	0	0	0
ENSG00000116726.4	PRAMEF12	0	0	0	0	0	0	0	0	1	0	0	0
ENSG00000116721.9	PRAMEF1	0	0	0	0	0	0	0	0	0	0	0	0
ENSG00000228338.1	LINC01784	0	0	0	0	0	0	0	0	0	0	0	0
ENSG00000239810.3	PRAMEF11	0	0	0	0	0	0	0	0	0	0	0	0
ENSG00000231103.2	PRAMEF30P	0	0	0	0	0	0	0	0	0	0	0	0
ENSG00000179172.9	HNRNPCL1	0	1	1	1	0	0	1	1	0	1	0	1
ENSG00000120952.4	PRAMEF2	0	0	0	0	0	0	0	0	0	0	0	0
ENSG00000243073.3	PRAMEF4	0	0	0	0	0	0	0	0	0	0	0	0
ENSG00000187545.5	PRAMEF10	0	0	0	0	0	0	0	0	0	0	0	0
ENSG00000204510.5	PRAMEF7	0	0	0	0	0	0	0	0	0	0	0	0
ENSG00000207434.1	RNU6-1072P	0	0	0	0	0	0	0	0	0	0	0	0
ENSG00000234064.1	PRAMEF29P	0	0	0	0	0	0	0	0	0	0	0	0
ENSG00000232423.6	PRAMEF6	0	0	0	0	0	0	0	0	0	0	0	0
ENSG00000274178.2	PRAMEF28P	0	0	0	0	0	0	0	0	0	0	0	0
ENSG00000274764.5	PRAMEF27	0	0	0	0	0	0	0	0	0	0	0	0
ENSG00000277058.2	HNRNPCL3	0	0	0	0	0	0	0	0	0	0	0	0
ENSG00000229571.7	PRAMEF25	0	0	0	0	0	0	0	0	0	0	0	0
ENSG00000277862.1	PRAMEF34P	0	0	0	0	0	0	0	0	0	0	0	0
ENSG00000236179.1	PRAMEF35P	0	0	0	0	0	0	0	0	0	0	0	0
ENSG00000275774.2	HNRNPCL2	0	0	0	1	0	0	0	0	0	0	0	2
ENSG00000229978.1	PRAMEF36P	0	0	0	0	0	0	0	0	0	0	0	0
ENSG00000233336.1	AC245056.1	0	0	0	0	0	0	0	0	0	0	0	0
ENSG00000280267.4	PRAMEF26	0	0	0	0	0	0	0	0	0	0	0	0
ENSG00000179412.10	HNRNPCL4	0	0	0	0	0	0	0	0	0	0	0	0
ENSG00000204505.4	PRAMEF9	0	0	0	0	0	0	0	0	0	0	0	0
ENSG00000279169.2	PRAMEF13	0	0	0	0	0	0	0	0	0	0	0	0
ENSG00000279804.2	PRAMEF18	0	0	0	0	0	0	0	0	0	0	0	0
ENSG00000250894.1	PRAMEF31P	0	0	0	0	0	0	0	0	0	0	0	0
ENSG00000270601.4	PRAMEF5	0	0	0	0	0	0	0	0	0	0	0	0
ENSG00000231219.1	PRAMEF32P	0	0	0	0	0	0	0	0	0	0	0	0
ENSG00000207511.1	RNU6-771P	0	0	0	0	0	0	0	0	0	0	0	0
ENSG00000182330.10	PRAMEF8	0	0	0	0	0	0	0	0	0	0	0	0
ENSG00000237700.2	PRAMEF33	0	0	0	0	0	0	0	0	0	0	0	0
ENSG00000204501.7	PRAMEF15	0	0	0	0	0	0	0	0	0	0	0	0
ENSG00000228229.2	AC243961.1	0	0	0	0	0	0	0	0	0	0	0	0
ENSG00000204481.7	PRAMEF14	0	0	0	0	0	0	0	0	0	0	0	0
ENSG00000204480.8	PRAMEF19	0	0	0	0	0	0	0	0	0	0	0	1
ENSG00000204479.4	PRAMEF17	0	0	0	0	0	0	0	0	0	1	0	0
ENSG00000204478.9	PRAMEF20	0	0	0	0	0	0	0	0	0	0	0	0
ENSG00000162494.5	LRRC38	0	0	0	0	0	0	0	0	0	0	0	0
ENSG00000259961.1	AL354712.1	0	0	0	0	0	0	0	0	0	0	0	0
ENSG00000215909.3	BRWD1P1	0	0	0	0	0	0	0	0	0	0	0	0
ENSG00000162493.16	PDPN	0	0	0	0	0	0	0	0	0	0	0	0
ENSG00000222952.1	RNA5SP41	0	0	0	0	0	0	0	0	0	0	0	0
ENSG00000237445.2	AL359771.1	0	0	0	0	0	0	0	0	0	0	0	0
ENSG00000253085.1	RF00564	0	0	0	0	0	0	0	0	0	0	0	0
ENSG00000116731.22	PRDM2	797	644	922	1231	657	791	992	985	820	904	777	842
ENSG00000189337.16	KAZN	2	0	5	4	5	9	4	4	3	4	4	8
ENSG00000252151.1	RNU6-1265P	0	0	0	0	0	0	0	0	0	0	0	0
ENSG00000231606.1	AL357873.1	0	0	0	0	1	0	0	0	0	0	0	0
ENSG00000234593.2	KAZN-AS1	0	0	0	0	0	0	0	0	0	0	0	0
ENSG00000235829.1	TBCAP2	0	0	0	0	0	0	0	0	0	0	0	0
ENSG00000175147.12	TMEM51-AS1	4	5	9	10	10	12	9	6	5	21	13	17
ENSG00000171729.13	TMEM51	295	193	306	597	418	494	317	304	283	303	238	318
ENSG00000204464.7	C1orf195	4	2	4	1	0	2	1	6	6	2	2	1
ENSG00000215720.4	AL035405.1	0	2	0	0	0	0	3	0	0	0	2	0
ENSG00000278480.1	AL391094.1	0	0	3	3	7	6	1	0	0	1	1	5
ENSG00000142621.19	FHAD1	1	0	0	6	2	3	0	1	0	1	0	4
ENSG00000233485.1	AL031283.2	0	0	0	0	0	0	0	0	0	0	0	1
ENSG00000236045.1	AL031283.3	0	0	0	0	0	0	0	0	0	1	0	0
ENSG00000228140.1	AL031283.1	0	0	0	0	1	0	1	0	1	0	0	2
ENSG00000142634.12	EFHD2	478	364	594	711	392	442	571	539	477	716	610	647
ENSG00000162438.11	CTRC	0	0	0	3	0	3	0	0	0	0	0	1
ENSG00000142615.7	CELA2A	0	0	1	2	1	2	0	0	0	0	0	1
ENSG00000215704.9	CELA2B	11	7	17	33	23	18	19	8	11	23	17	22
ENSG00000132906.17	CASP9	287	220	306	451	276	275	377	369	302	394	355	382
ENSG00000116138.12	DNAJC16	2103	1593	2479	1884	1052	1156	2848	2742	2406	2030	1820	2102
ENSG00000251866.1	SCARNA21B	1	0	0	0	0	0	0	0	0	0	0	0
ENSG00000272510.1	AL121992.3	82	70	117	158	94	96	111	127	112	106	101	104
ENSG00000116771.5	AGMAT	2273	1722	2741	544	292	364	3026	2983	2552	1563	1262	1502
ENSG00000237301.1	AL121992.1	2	3	1	4	2	4	4	7	1	2	2	3
ENSG00000235084.3	CHCHD2P6	5	9	11	58	37	53	8	12	7	11	7	17
ENSG00000252417.1	RNU7-179P	0	0	0	0	0	0	0	0	0	0	0	1
ENSG00000236500.1	CD24P1	0	0	0	0	0	0	0	0	0	0	0	0
ENSG00000197312.11	DDI2	4471	3615	4981	3748	1853	2210	5201	5141	4753	3592	3253	3571
ENSG00000215695.1	RSC1A1	756	631	877	967	462	600	845	933	842	586	508	537
ENSG00000271742.1	AL121992.2	0	0	0	0	0	0	0	0	0	1	2	0
ENSG00000116786.12	PLEKHM2	1117	849	1186	3460	2216	2600	1543	1372	1291	1834	1484	1846
ENSG00000237938.5	AL450998.2	134	90	134	491	371	423	189	174	163	219	192	246
ENSG00000162461.7	SLC25A34	19	10	18	9	10	2	27	23	20	20	14	13
ENSG00000224459.1	SLC25A34-AS1	5	4	5	3	4	1	4	4	4	5	2	3
ENSG00000162460.6	TMEM82	75	66	93	72	47	59	184	122	112	104	81	102
ENSG00000162458.12	FBLIM1	1355	1047	1674	1218	703	737	1792	1610	1576	1713	1353	1681
ENSG00000224321.1	RPL12P14	20	11	7	16	3	4	15	27	17	29	26	28
ENSG00000233954.6	UQCRHL	845	589	1032	945	649	769	1010	939	828	955	813	947
ENSG00000178715.8	AL450998.1	8	9	12	29	12	21	12	15	10	11	10	18
ENSG00000179743.4	FLJ37453	84	81	79	158	42	87	89	84	69	70	70	91
ENSG00000065526.10	SPEN	3262	2562	3859	8943	4118	5545	3963	3849	3497	2996	2658	3224
ENSG00000270620.1	AL034555.1	0	0	0	0	0	0	0	0	0	0	1	0
ENSG00000116809.11	ZBTB17	632	433	643	2152	1515	2269	766	627	620	876	678	873
ENSG00000234607.2	AL355994.4	0	1	2	1	0	0	0	3	2	4	1	1
ENSG00000231353.1	AL355994.1	0	0	0	0	0	0	0	0	0	0	0	0
ENSG00000275503.1	AL355994.5	0	0	0	0	0	0	0	0	0	0	0	0
ENSG00000224966.4	TBC1D3P6	0	0	0	0	1	0	0	0	0	0	0	0
ENSG00000183888.4	SRARP	17	6	20	1	1	0	5	4	2	1	3	2
ENSG00000233078.1	AL355994.3	8	5	12	1	1	0	2	3	0	0	2	0
ENSG00000173641.17	HSPB7	3	2	3	1	0	0	9	4	5	2	0	0
ENSG00000186510.11	CLCNKA	4	3	3	1	1	0	3	4	2	3	0	1
ENSG00000232456.1	AL355994.2	0	0	2	0	0	0	0	1	1	0	0	0
ENSG00000184908.17	CLCNKB	0	1	1	1	2	0	4	1	0	0	1	0
ENSG00000185519.8	FAM131C	0	2	3	3	0	0	1	3	2	2	3	3
ENSG00000142627.12	EPHA2	5194	3916	6027	9716	5924	7334	4318	3916	3708	3710	3102	3855
ENSG00000227959.1	AL451042.2	8	7	0	35	8	17	6	16	4	15	11	10
ENSG00000224621.1	AL451042.1	5	4	2	9	5	2	4	6	4	8	9	10
ENSG00000234166.1	ARHGEF19-AS1	8	11	11	10	10	3	14	14	14	11	17	21
ENSG00000142632.16	ARHGEF19	59	64	77	152	92	79	74	96	73	84	91	107
ENSG00000237276.8	ANO7L1	3	0	2	4	0	3	2	1	2	3	3	2
ENSG00000132881.11	CPLANE2	21	14	25	46	20	25	39	25	23	19	26	39
ENSG00000233929.1	MT1XP1	1	1	0	4	5	3	0	1	0	2	2	0
ENSG00000037637.10	FBXO42	857	614	944	2017	1368	1753	1117	1083	1001	1131	1001	1204
ENSG00000055070.16	SZRD1	4310	3255	5058	7477	4634	5506	5542	5052	4463	5836	4946	6265
ENSG00000226457.1	RPL22P3	3	2	4	0	0	2	1	3	0	1	2	5
ENSG00000187144.11	SPATA21	1587	1175	1868	2584	1648	2061	2067	1912	1713	2156	1908	2288
ENSG00000157191.19	NECAP2	912	718	1120	2440	1487	1734	1241	1137	1040	1439	1221	1414
ENSG00000226029.1	LINC01772	14	6	14	64	40	61	18	12	11	27	11	29
ENSG00000080947.14	CROCCP3	42	26	59	169	77	125	58	56	52	64	58	94
ENSG00000206652.1	RNU1-1	0	0	1	5	1	3	1	0	0	0	2	0
ENSG00000261135.1	AL137802.2	1	0	2	3	1	2	4	2	3	5	7	5
ENSG00000285853.1	AL137802.3	1	0	2	3	0	2	3	1	3	5	6	3
ENSG00000224174.2	AL137802.1	0	0	0	0	0	1	0	0	0	0	0	0
ENSG00000233421.4	LINC01783	0	1	0	0	0	0	1	1	1	0	0	0
ENSG00000277344.1	RNU1-6P	0	0	0	0	0	0	0	0	0	0	0	0
ENSG00000225710.1	AL355149.1	0	0	0	0	0	0	0	0	0	0	0	0
ENSG00000219481.10	NBPF1	1075	798	1164	2456	1240	1438	1736	1736	1539	1790	1535	1875
ENSG00000271732.1	AL137798.1	0	1	0	0	3	1	1	2	3	1	0	4
ENSG00000215908.10	CROCCP2	626	441	737	1035	578	697	750	738	639	574	487	650
ENSG00000283773.1	AL137798.3	49	30	53	108	70	88	52	43	45	42	43	53
ENSG00000186301.8	MST1P2	114	75	124	89	36	48	220	180	150	178	127	178
ENSG00000282143.1	AL137798.2	0	0	0	5	3	3	0	0	0	0	2	1
ENSG00000207513.1	RNU1-3	0	0	0	0	0	0	0	0	0	0	0	0
ENSG00000280114.1	AL021920.2	16	17	17	33	20	30	23	24	29	32	26	38
ENSG00000236698.1	EIF1AXP1	18	24	25	182	140	118	20	28	20	30	17	47
ENSG00000268869.5	ESPNP	28	16	36	51	22	45	35	36	37	59	48	53
ENSG00000279151.1	AL021920.1	0	0	0	0	0	1	0	0	0	0	0	0
ENSG00000282740.1	AL021920.3	2	1	1	2	1	1	1	1	2	1	1	0
ENSG00000058453.16	CROCC	60	43	68	150	74	83	85	68	75	98	74	101
ENSG00000227684.2	CROCCP4	2	1	1	3	1	1	1	1	2	1	1	0
ENSG00000207389.1	RNU1-4	0	0	0	1	0	1	0	0	0	0	0	0
ENSG00000186715.11	MST1L	83	56	83	40	26	23	150	152	133	145	123	130
ENSG00000223643.6	BX284668.1	0	0	0	0	0	0	0	0	0	0	0	0
ENSG00000230239.1	BX284668.3	0	0	0	0	0	0	0	0	0	0	0	0
ENSG00000263811.1	MIR3675	0	0	0	0	0	0	0	0	0	0	0	0
ENSG00000228549.3	BX284668.2	5	2	8	2	2	3	3	4	2	1	5	2
ENSG00000277234.1	RNU1-5P	0	0	0	0	0	0	0	0	0	0	0	0
ENSG00000238142.1	BX284668.5	87	62	89	193	89	116	86	88	89	109	107	109
ENSG00000235241.1	BX284668.4	82	59	83	192	83	118	81	80	79	101	98	100
ENSG00000207005.1	RNU1-2	1	1	0	6	1	4	1	0	4	3	0	0
ENSG00000272426.1	BX284668.6	3	2	3	1	2	2	4	7	4	5	3	2
ENSG00000117122.13	MFAP2	391	295	447	501	265	306	519	493	395	536	432	478
ENSG00000226526.1	AL049569.1	50	31	53	71	50	37	62	63	57	84	89	89
ENSG00000159363.17	ATP13A2	415	321	462	519	328	324	537	525	499	704	619	668
ENSG00000117118.9	SDHB	1671	1297	2012	2265	1511	1698	2209	1986	1715	2178	1824	2252
ENSG00000117115.12	PADI2	1	0	1	0	0	0	0	0	1	2	0	0
ENSG00000204362.6	AL590644.1	0	0	0	0	0	0	0	0	0	0	0	1
ENSG00000282843.1	AL590644.3	0	0	0	0	0	0	0	0	0	0	0	0
ENSG00000142623.10	PADI1	0	0	0	0	0	0	0	0	0	0	0	0
ENSG00000142619.4	PADI3	0	0	0	0	0	0	0	0	0	0	0	0
ENSG00000266634.1	MIR3972	0	0	0	0	0	0	0	0	0	0	0	0
ENSG00000159339.13	PADI4	0	0	0	0	0	0	0	0	0	0	0	0
ENSG00000276747.1	PADI6	0	0	0	1	1	0	0	0	0	0	0	0
ENSG00000227751.1	AC004824.1	923	698	1043	818	637	701	995	931	869	1038	954	1083
ENSG00000179051.13	RCC2	5496	4274	6454	6404	3703	4203	6065	5795	5195	6394	5437	6364
ENSG00000074964.16	ARHGEF10L	1160	861	1363	1455	832	938	1449	1393	1384	1516	1355	1663
ENSG00000236648.1	AL136529.1	0	0	0	0	0	0	0	0	0	0	0	1
ENSG00000117148.7	ACTL8	0	1	0	0	0	0	0	0	0	0	0	0
ENSG00000284653.1	AL357509.1	0	0	0	0	0	0	0	0	0	0	0	0
ENSG00000261781.1	LINC01654	0	0	0	0	0	0	0	0	0	0	0	0
ENSG00000117154.11	IGSF21	0	0	0	0	0	0	0	0	0	0	0	0
ENSG00000280222.1	AL365209.1	0	0	0	1	0	0	0	0	0	0	0	0
ENSG00000230035.2	IGSF21-AS1	0	0	0	0	0	0	0	0	0	0	0	0
ENSG00000225387.1	AL591896.1	0	0	0	0	0	0	0	0	0	0	0	0
ENSG00000179023.8	KLHDC7A	2	1	0	0	1	1	0	0	1	0	0	0
ENSG00000235282.3	DYNLL1P3	0	0	0	0	0	0	0	0	0	0	0	0
ENSG00000225478.2	AL031737.1	0	0	0	0	0	0	0	0	0	0	0	0
ENSG00000009709.11	PAX7	1	0	0	0	0	0	0	0	0	0	0	0
ENSG00000179002.5	TAS1R2	0	0	0	6	0	5	0	0	1	0	3	1
ENSG00000255275.3	AL080251.1	889	723	971	1938	1126	1474	1297	1227	1054	1085	895	1153
ENSG00000159423.16	ALDH4A1	1376	1061	1534	1464	930	1097	1960	1783	1567	1440	1206	1496
ENSG00000265606.1	MIR4695	0	1	1	0	0	2	1	0	1	1	1	0
ENSG00000221662.1	MIR1290	0	2	0	0	0	0	1	1	1	1	0	0
ENSG00000169991.10	IFFO2	696	534	748	3329	1677	2308	1105	1040	982	1610	1336	1625
ENSG00000272084.1	AL137127.1	478	340	546	452	283	368	643	533	544	848	688	793
ENSG00000127481.14	UBR4	8884	6940	9913	15448	6657	8143	11083	10729	10042	16010	13396	16451
ENSG00000230424.1	AL035413.1	332	270	379	606	346	394	396	421	369	395	315	377
ENSG00000127463.14	EMC1	3987	3108	4622	5621	3322	4263	4987	4715	4356	4351	3662	4312
ENSG00000053372.4	MRTO4	1980	1542	2334	1781	1086	1251	2238	1988	1817	2061	1777	1970
ENSG00000211454.13	AKR7L	6	13	17	17	10	17	17	17	16	17	15	14
ENSG00000162482.4	AKR7A3	6	5	7	10	8	4	6	10	14	10	9	11
ENSG00000270728.1	AL035413.2	15	18	28	32	8	9	31	17	26	46	35	42
ENSG00000053371.12	AKR7A2	541	411	567	391	188	300	808	714	623	644	537	651
ENSG00000200403.1	RNU6-1099P	6	4	4	2	0	2	4	2	5	3	5	5
ENSG00000040487.12	PQLC2	373	315	395	357	180	259	576	511	441	366	318	378
ENSG00000077549.17	CAPZB	5400	3841	6114	5133	3252	3338	6785	6010	5541	6901	5728	6585
ENSG00000240490.3	RN7SL277P	0	3	0	2	0	0	2	2	0	0	0	1
ENSG00000173436.14	MINOS1	2188	1536	2464	1656	865	954	2766	2545	2239	2557	2136	2435
ENSG00000201609.1	RNU4-28P	0	0	0	0	0	0	0	0	0	0	0	0
ENSG00000235185.1	AL031727.2	0	0	1	0	0	0	0	1	1	0	1	3
ENSG00000158747.14	NBL1	1427	1032	1652	1476	793	824	1855	1691	1504	1853	1545	1765
ENSG00000270136.6	MINOS1-NBL1	1988	1390	2212	1503	820	865	2478	2261	2021	2354	1968	2178
ENSG00000226396.1	AL031727.1	14	6	10	77	60	67	7	6	4	23	23	14
ENSG00000158748.3	HTR6	0	0	0	1	0	0	0	0	0	0	0	0
ENSG00000162542.13	TMCO4	115	74	147	117	60	52	126	144	99	139	96	117
ENSG00000178828.6	RNF186	0	0	0	0	0	0	0	0	1	0	0	2
ENSG00000235434.1	AL391883.1	0	0	0	0	0	0	0	0	0	0	0	2
ENSG00000169914.5	OTUD3	649	539	704	1116	687	867	737	698	657	843	695	837
ENSG00000188784.4	PLA2G2E	0	0	0	0	0	0	0	0	0	1	0	0
ENSG00000242688.3	RN7SL304P	0	0	0	0	0	0	0	0	0	0	0	0
ENSG00000188257.11	PLA2G2A	0	0	0	1	0	0	1	0	1	0	2	0
ENSG00000127472.10	PLA2G5	0	0	0	0	0	1	0	1	0	0	0	0
ENSG00000117215.14	PLA2G2D	0	0	0	0	0	0	0	0	0	0	0	0
ENSG00000158786.4	PLA2G2F	0	0	0	0	0	0	0	0	0	0	0	0
ENSG00000227066.1	Z98257.1	0	0	0	0	0	0	0	0	0	0	0	0
ENSG00000187980.6	PLA2G2C	0	0	0	0	0	0	0	0	0	0	0	0
ENSG00000225986.1	UBXN10-AS1	0	0	0	0	0	0	0	0	0	0	0	0
ENSG00000162543.5	UBXN10	0	0	0	1	0	1	0	1	0	0	0	0
ENSG00000228105.1	LINC01757	0	0	0	0	0	0	0	0	0	0	0	0
ENSG00000284710.1	Z98257.2	0	0	0	0	0	0	0	0	0	0	0	0
ENSG00000158816.15	VWA5B1	0	0	0	2	3	1	0	0	0	0	0	0
ENSG00000226664.1	AL020998.1	0	0	0	1	0	1	0	0	0	0	0	0
ENSG00000236963.6	LINC01141	0	1	1	11	8	9	2	2	4	5	2	6
ENSG00000226487.1	AL139254.1	0	0	0	0	0	0	0	0	0	0	0	0
ENSG00000284641.1	AL139254.2	4	3	9	1	3	1	5	12	9	8	6	7
ENSG00000284743.1	AL139254.3	3	3	8	0	3	1	3	10	10	5	4	5
ENSG00000162545.5	CAMK2N1	1684	1267	1909	489	355	338	2398	2145	1877	2058	1736	2014
ENSG00000090432.6	MUL1	754	624	901	1463	996	1360	890	818	671	683	579	661
ENSG00000215520.3	RPS4XP4	0	0	0	0	0	0	0	0	0	0	0	0
ENSG00000183114.7	FAM43B	36	24	30	11	2	5	30	31	17	23	11	12
ENSG00000158825.5	CDA	2	1	3	2	3	2	1	1	1	2	3	3
ENSG00000158828.7	PINK1	421	327	502	417	280	325	543	530	498	518	438	490
ENSG00000284005.1	MIR6084	10	10	11	10	11	4	14	15	13	8	4	11
ENSG00000117242.7	PINK1-AS	1631	1162	1888	1470	857	1015	1989	1800	1663	2047	1762	1853
ENSG00000244038.9	DDOST	8315	6286	9527	13871	8812	11513	10706	9795	8686	11081	9280	10892
ENSG00000117245.12	KIF17	0	0	3	2	2	2	0	3	4	0	1	1
ENSG00000235432.1	AL663074.2	0	0	0	0	0	0	0	0	0	0	0	0
ENSG00000189410.11	SH2D5	10	11	10	7	21	14	24	17	20	15	15	17
ENSG00000233069.1	AL663074.1	0	0	0	0	0	0	0	0	2	0	1	0
ENSG00000127483.17	HP1BP3	8436	6597	9531	7126	4062	4355	11156	10865	9585	10268	8701	10352
ENSG00000075151.20	EIF4G3	2665	1928	2999	2950	1538	1804	2941	2831	2499	3144	2588	3083
ENSG00000251914.1	RNU7-200P	1	0	0	1	0	0	0	0	0	0	1	0
ENSG00000221808.1	MIR1256	1	1	0	0	0	0	0	0	0	1	0	0
ENSG00000233072.1	RPS15AP6	2	0	0	0	0	0	1	0	1	2	0	0
ENSG00000236073.2	AL627311.1	0	1	3	1	0	0	1	1	1	0	0	3
ENSG00000235112.1	HSPE1P27	2	1	0	2	3	0	2	0	1	0	0	4
ENSG00000117298.15	ECE1	2546	1859	2941	4609	2670	3276	3885	3600	3257	3144	2746	3236
ENSG00000236936.1	AL031005.1	0	2	0	6	1	0	7	6	0	8	6	5
ENSG00000231105.1	AL031728.1	3	1	2	1	2	2	4	3	1	7	3	7
ENSG00000236216.5	PPP1R11P1	0	0	0	0	0	0	0	0	0	0	0	0
ENSG00000228823.1	AL592309.1	0	0	0	0	0	0	0	0	0	0	0	0
ENSG00000236009.1	AL592309.2	0	0	0	0	0	0	0	0	0	0	0	0
ENSG00000227001.3	NBPF2P	0	0	0	5	0	2	3	0	0	0	0	0
ENSG00000187952.9	HS6ST1P1	1	0	0	6	4	5	2	2	1	0	0	0
ENSG00000186543.7	CROCCP5	0	0	0	0	0	0	0	0	0	0	0	0
ENSG00000142794.18	NBPF3	12	12	6	51	20	19	7	4	5	10	8	9
ENSG00000176378.8	PFN1P10	0	0	0	0	0	0	0	0	0	0	0	0
ENSG00000162551.13	ALPL	2	4	3	9	6	2	4	4	0	1	1	2
ENSG00000233431.1	LINC02596	0	0	0	0	0	0	0	0	0	0	0	0
ENSG00000076864.19	RAP1GAP	593	479	660	405	268	249	650	592	548	643	525	591
ENSG00000090686.15	USP48	1708	1393	2034	1986	1101	1230	2298	2069	1915	2369	2063	2375
ENSG00000231978.2	AL590103.1	0	0	0	0	0	0	0	0	1	0	0	0
ENSG00000187942.11	LDLRAD2	435	349	477	242	168	224	805	696	636	663	539	633
ENSG00000142798.19	HSPG2	2260	1828	2770	2662	1285	1719	4271	4081	3698	3601	2840	3612
ENSG00000232037.3	AL590556.1	0	1	0	0	0	0	0	1	2	0	0	0
ENSG00000283234.1	AL590556.2	0	0	0	0	0	0	0	0	0	1	0	0
ENSG00000219073.7	CELA3B	1	0	0	1	0	0	0	1	1	0	2	0
ENSG00000285959.1	AL590556.3	133	128	181	73	34	49	210	171	160	181	137	194
ENSG00000273610.1	RN7SL386P	0	0	0	0	0	0	0	0	0	0	0	0
ENSG00000201919.1	RNU6-1022P	0	0	0	0	0	0	0	0	0	0	0	0
ENSG00000142789.19	CELA3A	0	0	0	0	0	1	0	0	0	0	0	0
ENSG00000278124.1	RN7SL186P	0	0	0	0	0	0	0	0	0	0	0	0
ENSG00000201273.1	RNU6-776P	0	0	0	0	0	0	0	0	0	0	0	0
ENSG00000228397.2	LINC01635	11	8	12	13	5	7	15	10	18	14	16	8
ENSG00000218510.8	LINC00339	278	240	357	140	64	84	428	364	342	327	280	362
ENSG00000285721.1	AL031281.2	10750	8029	12237	13734	8226	8866	13735	12901	11364	14496	11983	14085
ENSG00000285752.1	AL031281.3	224	185	280	106	56	68	343	311	266	267	213	296
ENSG00000285794.1	AL031281.4	88	84	129	63	28	38	134	134	108	119	104	128
ENSG00000070831.15	CDC42	10682	7963	12143	13695	8221	8855	13619	12827	11288	14393	11927	14007
ENSG00000230068.2	CDC42-IT1	1	2	3	15	9	10	4	3	3	1	0	0
ENSG00000271428.1	AL031281.1	0	0	0	0	0	2	0	0	1	4	0	0
ENSG00000162552.14	WNT4	1	2	7	12	5	6	4	3	7	8	5	9
ENSG00000285873.1	AL445253.1	3	2	2	7	4	6	2	1	2	4	6	3
ENSG00000266564.1	MIR4418	0	0	0	0	0	0	0	0	0	0	0	0
ENSG00000234397.3	PPIAP34	0	0	0	0	0	0	0	0	0	0	0	0
ENSG00000279625.1	AL591122.1	0	0	0	0	0	1	0	1	0	1	0	0
ENSG00000184677.17	ZBTB40	1398	1121	1632	3393	1864	2348	1775	1668	1581	2187	1846	2288
ENSG00000237200.1	ZBTB40-IT1	6	6	11	13	3	9	12	16	8	13	12	7
ENSG00000070886.11	EPHA8	0	0	0	1	0	0	0	1	1	0	0	0
ENSG00000276835.2	MIR6127	0	0	0	0	0	0	0	0	0	0	0	0
ENSG00000173372.16	C1QA	0	0	0	0	0	0	0	0	0	0	0	0
ENSG00000159189.11	C1QC	0	0	0	0	0	0	0	0	0	0	0	0
ENSG00000173369.15	C1QB	0	0	0	0	1	0	0	0	0	0	0	0
ENSG00000133216.16	EPHB2	3	1	4	2	2	0	8	4	4	3	3	1
ENSG00000265422.1	MIR4684	0	0	0	0	0	0	0	0	0	0	0	0
ENSG00000225952.1	AL512444.1	0	0	0	0	0	0	0	0	0	0	0	0
ENSG00000264014.1	MIR4253	0	0	0	0	0	0	2	0	0	0	0	0
ENSG00000215906.8	LACTBL1	0	0	0	0	0	0	0	0	0	0	0	0
ENSG00000227868.5	TEX46	1	1	2	3	0	2	1	2	5	4	1	3
ENSG00000004487.16	KDM1A	3921	3084	4696	7154	4461	4962	5267	4780	4286	4886	4227	4831
ENSG00000240553.1	AL031428.1	57	49	78	231	120	184	110	69	101	110	73	107
ENSG00000263793.1	MIR3115	0	0	0	3	1	0	1	0	1	0	1	0
ENSG00000266802.1	MIR4419A	0	0	0	0	0	0	0	0	1	0	0	0
ENSG00000169641.13	LUZP1	1266	971	1532	3251	1646	2079	1792	1651	1580	1892	1640	1960
ENSG00000229010.1	AL161672.1	0	0	1	0	0	1	0	0	0	0	0	0
ENSG00000206935.1	RNU6-514P	1	0	0	0	0	0	1	1	0	0	0	0
ENSG00000252578.1	RNU6-135P	0	0	0	1	0	0	0	0	0	0	0	0
ENSG00000179546.4	HTR1D	1	0	0	4	1	2	1	0	1	5	5	6
ENSG00000215381.3	AL109936.1	0	0	0	1	0	0	0	0	0	0	0	0
ENSG00000261326.3	LINC01355	190	142	213	51	50	56	259	244	248	238	216	239
ENSG00000284726.1	AL109936.6	9	6	9	16	14	16	17	14	24	30	34	33
ENSG00000125944.19	HNRNPR	11030	8410	11957	20128	12437	14057	12572	11668	10286	12586	10577	12155
ENSG00000125945.14	ZNF436	214	205	281	396	239	262	323	357	276	414	335	407
ENSG00000249087.6	ZNF436-AS1	44	41	49	44	23	35	77	87	60	102	90	92
ENSG00000201405.1	RF00019	4	6	5	4	1	4	10	16	15	10	13	9
ENSG00000271420.1	AL109936.2	8	6	12	3	2	3	21	15	12	20	12	17
ENSG00000204219.10	TCEA3	1231	947	1395	530	320	401	2551	2312	2080	1671	1396	1639
ENSG00000232482.2	AL357134.1	2	1	0	1	0	0	2	1	0	3	1	1
ENSG00000088280.18	ASAP3	760	600	931	703	373	322	1413	1276	1145	1320	1073	1303
ENSG00000007968.6	E2F2	353	298	445	431	231	220	496	463	417	503	452	506
ENSG00000235052.1	AL021154.1	18	8	15	6	5	4	14	12	15	17	21	25
ENSG00000117318.8	ID3	3320	2636	4079	9096	5900	7076	4230	3918	3637	4754	3942	4924
ENSG00000285802.1	AL450043.1	0	0	0	0	0	0	0	0	0	1	0	0
ENSG00000197880.8	MDS2	0	0	0	0	0	0	2	3	0	1	1	2
ENSG00000229239.2	AL451000.1	0	0	0	0	0	0	1	0	0	0	0	0
ENSG00000142676.14	RPL11	20733	14997	23104	20522	12764	15820	25078	21958	19185	21739	18132	20539
ENSG00000011007.12	ELOA	725	569	848	1434	838	1074	870	823	675	744	655	725
ENSG00000236810.5	ELOA-AS1	180	140	239	311	219	228	249	216	179	202	226	204
ENSG00000057757.9	PITHD1	810	612	923	1794	1192	1325	1144	1050	955	1037	855	978
ENSG00000011009.10	LYPLA2	2334	1826	2746	3686	2304	2560	2967	2650	2402	2995	2535	3019
ENSG00000117308.14	GALE	968	677	1115	228	118	147	1464	1359	1259	602	465	605
ENSG00000117305.14	HMGCL	443	338	558	888	518	615	731	705	567	631	546	690
ENSG00000179163.11	FUCA1	138	118	157	470	280	303	212	212	173	366	306	344
ENSG00000188822.7	CNR2	0	1	1	0	0	0	1	0	0	2	1	1
ENSG00000229106.1	BTBD6P1	0	0	0	1	0	1	0	0	0	0	0	0
ENSG00000232557.3	AL590609.3	0	0	0	0	0	0	0	0	0	0	0	0
ENSG00000264926.1	MIR378F	0	0	0	0	0	0	0	0	0	0	0	0
ENSG00000230228.2	AL590609.2	0	0	0	0	2	2	0	0	0	0	0	0
ENSG00000189266.12	PNRC2	4621	3583	5285	2023	1226	1267	5158	4981	4329	3816	3165	3718
ENSG00000188529.14	SRSF10	8072	6359	9381	9218	5778	6521	9606	9174	8365	9240	7640	8813
ENSG00000215905.4	AL590609.1	0	0	0	0	0	0	0	0	0	0	0	0
ENSG00000225315.2	AL591178.1	2	1	6	7	11	11	3	1	0	2	3	2
ENSG00000142661.18	MYOM3	5	0	3	9	13	10	4	3	3	4	1	6
ENSG00000230703.1	AL591178.2	0	0	0	1	1	1	0	0	0	0	0	0
ENSG00000142677.3	IL22RA1	111	70	104	38	27	22	153	147	137	98	88	104
ENSG00000185436.11	IFNLR1	318	220	349	311	187	185	483	466	395	363	275	344
ENSG00000230023.2	AL590683.1	3	1	3	0	0	1	0	1	2	3	0	2
ENSG00000232298.2	AL138902.1	0	0	0	2	3	3	0	1	2	1	0	2
ENSG00000158055.15	GRHL3	7	2	5	25	24	17	7	6	8	4	6	3
ENSG00000001460.17	STPG1	126	92	108	306	148	162	152	138	103	119	135	129
ENSG00000001461.16	NIPAL3	372	256	379	403	277	244	375	361	308	376	293	346
ENSG00000117602.11	RCAN3	956	778	1085	1125	617	643	1455	1459	1239	1531	1352	1523
ENSG00000264443.1	AL445686.2	215	184	226	136	91	75	338	310	283	332	271	350
ENSG00000184454.6	NCMAP	19	15	25	11	2	11	15	9	8	9	17	16
ENSG00000227312.2	AL445686.1	0	0	0	0	0	0	0	0	0	0	0	0
ENSG00000239106.1	RF00019	0	0	0	0	0	0	0	0	0	0	0	0
ENSG00000133226.16	SRRM1	4914	3746	5638	5844	3472	4266	6287	5822	5331	6030	5101	6106
ENSG00000284699.1	AL445648.1	0	0	0	0	0	0	1	0	0	0	1	1
ENSG00000169504.14	CLIC4	7206	5681	8055	12760	7715	8632	9878	9743	8845	9147	7778	8979
ENSG00000238482.1	RNU6-1208P	0	0	0	0	0	0	1	0	0	0	0	0
ENSG00000020633.18	RUNX3	0	0	0	2	2	1	0	2	2	3	3	1
ENSG00000278034.1	MIR6731	0	0	0	0	0	0	0	0	0	0	0	0
ENSG00000229162.1	AL445471.1	0	0	1	0	0	0	0	0	0	0	0	0
ENSG00000261025.1	AL445471.2	0	0	0	0	0	0	0	0	0	0	0	0
ENSG00000264371.1	MIR4425	0	0	0	0	0	0	0	0	0	0	0	0
ENSG00000285823.1	AL050344.2	0	0	0	0	0	0	0	0	0	0	0	0
ENSG00000233755.1	AL050344.1	0	0	0	0	0	0	0	0	0	0	0	0
ENSG00000233419.3	AL121994.1	0	0	2	2	2	0	0	1	0	2	1	2
ENSG00000231953.2	AL031432.1	0	0	0	0	0	1	0	0	0	1	1	0
ENSG00000117614.9	SYF2	663	487	720	1973	1317	1456	753	719	697	855	714	860
ENSG00000284602.1	AL031432.4	16	13	33	23	18	19	39	33	24	34	27	29
ENSG00000284657.1	AL031432.5	2	1	2	5	6	1	3	1	0	6	3	2
ENSG00000117616.17	RSRP1	925	694	1059	1218	772	904	1148	1138	1025	1750	1430	1803
ENSG00000272432.1	AL031432.3	2	1	3	6	4	8	2	0	1	3	1	2
ENSG00000261349.1	AL031432.2	7	10	11	12	0	3	11	11	16	13	10	11
ENSG00000187010.20	RHD	15	6	16	36	17	25	15	24	18	25	22	21
ENSG00000224183.1	SDHDP6	3	2	0	8	1	6	6	2	2	1	3	2
ENSG00000259984.1	AL928711.1	9	7	8	17	9	8	6	12	8	27	16	27
ENSG00000183726.10	TMEM50A	2082	1545	2216	3099	1934	1976	2457	2282	2146	3103	2455	2913
ENSG00000188672.18	RHCE	95	57	87	49	61	48	110	98	84	149	128	127
ENSG00000238084.4	AL031284.1	2	1	5	36	25	28	5	2	5	5	1	4
ENSG00000204178.10	MACO1	1934	1518	2247	2131	1278	1502	2257	2033	1821	1883	1510	1772
ENSG00000157978.11	LDLRAP1	459	360	533	507	332	359	561	525	451	551	431	526
ENSG00000225643.1	AL606491.1	2	0	2	7	10	9	0	1	2	14	2	10
ENSG00000117643.14	MAN1C1	29	29	41	28	11	13	30	23	32	39	42	43
ENSG00000233478.1	AL031280.1	0	0	0	0	0	0	0	0	0	0	0	0
ENSG00000162430.16	SELENON	1160	881	1340	819	487	686	1543	1495	1331	843	685	816
ENSG00000255054.3	AL020996.2	432	335	491	618	381	413	540	604	502	404	306	376
ENSG00000228172.5	AL020996.1	421	273	452	413	237	277	536	513	424	321	253	321
ENSG00000117640.17	MTFR1L	821	616	900	1135	719	768	1093	1053	950	831	701	822
ENSG00000272478.1	AL020996.3	221	167	225	235	166	176	273	286	264	210	166	234
ENSG00000127423.10	AUNIP	481	380	535	785	531	550	614	633	515	523	428	548
ENSG00000236528.1	AL033528.2	113	86	163	91	47	62	170	157	116	87	70	81
ENSG00000182749.5	PAQR7	427	309	512	231	151	178	637	537	483	299	249	261
ENSG00000207302.1	RF00019	0	0	0	0	0	0	0	1	0	0	0	0
ENSG00000117632.22	STMN1	10219	7700	11325	4252	2783	2594	13003	11610	10389	9926	8278	9769
ENSG00000229786.1	SNRPFP2	0	0	0	0	0	0	0	3	0	1	1	0
ENSG00000223624.1	AL033528.1	1	0	0	0	0	0	0	0	1	0	1	0
ENSG00000283938.1	MIR3917	861	685	971	1032	508	501	1150	1025	902	821	701	859
ENSG00000158006.13	PAFAH2	455	357	556	391	236	282	562	525	444	383	311	412
ENSG00000207237.1	RNU6-110P	1	0	0	0	0	0	0	0	0	0	0	1
ENSG00000252190.1	RF00492	0	0	0	0	0	0	0	0	0	0	0	0
ENSG00000252691.1	RF00283	0	0	0	0	0	0	0	0	0	0	0	0
ENSG00000158008.9	EXTL1	1	0	0	0	0	0	4	0	1	1	0	0
ENSG00000158014.14	SLC30A2	0	0	0	0	0	0	0	0	0	0	0	0
ENSG00000284309.1	AL391650.2	0	0	0	0	0	0	0	0	1	0	0	0
ENSG00000158022.6	TRIM63	0	0	0	0	0	0	0	0	1	0	0	0
ENSG00000175087.9	PDIK1L	219	176	241	232	161	191	324	311	264	277	232	299
ENSG00000197245.5	FAM110D	1	0	2	3	4	4	0	0	1	0	0	1
ENSG00000282872.1	C1orf232	0	0	0	0	0	0	0	0	0	0	0	0
ENSG00000236782.7	AL391650.1	400	300	448	1267	727	875	446	364	368	429	326	420
ENSG00000142684.8	ZNF593	380	285	417	1262	723	871	429	330	347	425	320	415
ENSG00000142675.17	CNKSR1	129	87	136	231	162	171	165	165	153	180	159	195
ENSG00000188782.8	CATSPER4	0	0	0	0	0	0	0	0	0	0	0	0
ENSG00000236155.6	AL355877.1	40	46	52	10	11	12	90	61	58	47	47	61
ENSG00000278572.1	AL355877.3	0	0	0	0	0	0	0	0	0	0	0	1
ENSG00000130695.15	CEP85	2103	1543	2382	2584	1478	1695	2464	2384	2147	2254	1894	2385
ENSG00000270733.1	AL355877.2	5	3	5	4	6	16	4	4	3	5	9	7
ENSG00000142669.14	SH3BGRL3	648	522	763	820	625	762	841	700	652	670	582	745
ENSG00000158062.20	UBXN11	674	543	749	542	382	436	843	791	681	747	682	841
ENSG00000169442.8	CD52	3	2	2	0	0	0	2	1	1	3	0	3
ENSG00000176092.15	CRYBG2	89	63	106	96	33	59	123	104	96	125	123	136
ENSG00000225854.2	AL451139.1	2	1	3	1	0	0	3	2	1	1	3	5
ENSG00000176083.17	ZNF683	0	0	0	0	0	1	1	0	0	0	0	0
ENSG00000131914.10	LIN28A	0	0	2	1	0	1	2	0	0	2	0	2
ENSG00000117682.16	DHDDS	840	617	979	1745	1004	1211	1123	975	917	1202	910	1142
ENSG00000223583.1	AL513365.1	3	5	2	2	0	1	1	2	3	4	1	1
ENSG00000225891.1	AL513365.2	5	4	8	3	1	5	5	4	4	7	5	4
ENSG00000198830.10	HMGN2	10331	8195	11809	3158	1744	1739	11200	10803	9232	7586	6337	6897
ENSG00000224129.1	DPPA2P2	0	0	0	0	0	0	0	0	0	0	0	0
ENSG00000117676.13	RPS6KA1	520	378	581	776	452	444	643	601	543	722	604	662
ENSG00000238705.1	MIR1976	0	0	0	0	0	0	0	1	0	0	0	1
ENSG00000243905.3	RN7SL679P	0	0	0	0	0	0	0	0	0	0	0	0
ENSG00000252802.1	RF00019	0	0	0	0	0	0	0	0	0	0	0	0
ENSG00000252429.2	RNU7-29P	0	0	0	0	0	0	0	0	0	0	0	0
ENSG00000229247.2	AL627313.1	0	0	0	0	0	0	0	0	0	0	0	0
ENSG00000238316.1	RF01210	0	0	0	0	0	0	0	0	0	0	0	0
ENSG00000235069.2	AL627082.1	0	0	0	0	0	0	0	0	0	0	0	0
ENSG00000260063.1	AL512408.1	5	2	4	3	4	2	10	8	3	3	6	4
ENSG00000117713.19	ARID1A	2634	1984	3113	6583	3551	4710	2995	2884	2744	3481	2895	3629
ENSG00000060642.10	PIGV	158	131	199	209	107	109	265	228	186	342	257	352
ENSG00000241188.3	RN7SL165P	0	0	0	0	0	0	0	0	0	0	0	1
ENSG00000204160.11	ZDHHC18	1371	1035	1507	1692	1049	1194	1485	1449	1223	1383	1135	1282
ENSG00000175793.11	SFN	846	681	901	1004	699	704	928	832	743	818	705	816
ENSG00000226698.1	AL034380.1	64	48	80	132	71	78	79	58	79	96	82	94
ENSG00000142751.14	GPN2	808	624	953	1822	1036	1299	891	821	750	1042	921	1046
ENSG00000198746.12	GPATCH3	801	672	960	1545	923	1146	1007	936	820	1031	900	992
ENSG00000090273.13	NUDC	6080	4559	7035	9740	6124	6804	6307	5842	5306	7599	6704	7710
ENSG00000131910.4	NR0B2	92	68	101	153	82	91	50	42	41	34	39	41
ENSG00000175707.8	KDF1	25	20	29	51	30	30	32	21	20	18	12	21
ENSG00000172746.6	RPL12P13	0	0	0	0	0	0	1	1	0	1	0	0
ENSG00000224064.1	AL356390.1	0	0	0	0	0	0	0	1	0	0	0	0
ENSG00000225294.1	OSTCP2	0	1	0	0	0	0	0	0	0	1	0	0
ENSG00000253368.3	TRNP1	1072	731	1281	651	310	346	1078	1039	878	720	595	715
ENSG00000158246.7	TENT5B	56	36	50	74	42	39	53	64	60	56	57	77
ENSG00000090020.10	SLC9A1	258	209	299	642	349	431	351	311	287	418	364	464
ENSG00000229985.2	AL590640.2	0	0	0	0	0	0	0	0	0	0	0	0
ENSG00000214973.3	CHCHD3P3	0	0	2	12	7	8	1	0	0	0	0	2
ENSG00000225159.1	NPM1P39	35	19	23	61	49	51	32	27	23	33	24	24
ENSG00000225990.2	SNRPEP7	0	0	0	0	0	0	0	0	0	0	0	0
ENSG00000224311.1	AL590640.1	0	0	0	0	0	0	0	0	0	0	0	0
ENSG00000142784.15	WDTC1	288	223	358	516	260	261	443	388	384	375	337	402
ENSG00000252098.1	RF00019	0	1	0	1	0	1	1	0	0	0	1	1
ENSG00000243659.1	FO393419.3	0	0	0	0	1	0	1	0	0	0	0	0
ENSG00000186501.14	TMEM222	765	539	850	2181	1406	1721	963	814	726	912	711	878
ENSG00000206888.1	RNU6-48P	4	2	4	3	3	3	3	1	2	2	2	10
ENSG00000241547.1	ACTG1P20	18	6	17	196	106	204	17	14	11	14	11	24
ENSG00000142765.17	SYTL1	27	10	20	21	6	0	30	23	20	25	18	16
ENSG00000142733.15	MAP3K6	175	135	215	185	93	94	245	227	179	332	293	370
ENSG00000142748.12	FCN3	0	0	0	0	2	0	0	0	0	0	0	0
ENSG00000174950.10	CD164L2	1	0	0	2	0	1	0	0	0	0	0	0
ENSG00000231207.1	FO393419.1	0	0	0	0	0	0	0	0	0	0	0	0
ENSG00000181773.6	GPR3	52	50	63	26	11	9	29	36	26	9	9	9
ENSG00000158195.10	WASF2	2725	2170	3199	8051	4478	5689	3515	3391	3105	3898	3432	3914
ENSG00000241169.1	FO393419.2	0	0	2	0	0	0	3	1	1	0	0	0
ENSG00000237429.1	BX293535.1	0	0	1	0	0	0	0	0	0	0	1	2
ENSG00000126705.14	AHDC1	344	259	373	710	397	455	406	370	312	426	343	443
ENSG00000000938.12	FGR	0	0	0	1	0	0	1	0	0	0	0	0
ENSG00000235912.1	AL031729.1	4	4	1	7	13	9	7	2	3	4	6	6
ENSG00000233975.1	LINC02574	0	0	1	1	0	0	0	0	0	0	0	0
ENSG00000126709.14	IFI6	14	9	19	18	5	21	22	15	20	8	13	10
ENSG00000225886.3	AL445490.1	0	0	0	0	0	1	0	1	0	0	0	0
ENSG00000206767.1	RNU6-949P	0	0	0	0	0	0	0	0	0	0	0	0
ENSG00000226662.2	CHMP1AP1	0	0	0	0	0	0	0	0	0	0	0	0
ENSG00000207095.1	RNU6-424P	0	0	0	0	0	0	0	0	0	0	0	0
ENSG00000009780.15	FAM76A	142	121	159	172	130	169	176	184	175	230	180	203
ENSG00000231344.1	AL020997.1	1	1	2	0	0	2	3	1	2	2	3	6
ENSG00000230833.1	RPEP3	0	0	0	0	0	0	0	0	1	1	0	0
ENSG00000117758.13	STX12	1145	918	1315	1520	945	940	1607	1553	1342	1786	1472	1852
ENSG00000269971.1	AL020997.2	0	0	1	1	0	1	3	1	0	3	4	2
ENSG00000270031.1	AL020997.3	3	2	3	7	1	2	4	3	4	2	4	2
ENSG00000223062.1	RNU6-1245P	0	0	0	0	0	0	0	1	1	0	0	0
ENSG00000117751.17	PPP1R8	2167	1701	2450	4019	2488	3006	2597	2457	2249	2764	2423	2836
ENSG00000252947.1	SCARNA1	0	1	1	1	0	0	2	3	1	0	1	0
ENSG00000130775.15	THEMIS2	89	66	77	110	52	60	70	74	61	56	56	69
ENSG00000117748.9	RPA2	2287	1760	2628	1613	926	907	2734	2490	2160	2308	1909	2170
ENSG00000130768.14	SMPDL3B	935	768	1079	960	653	764	567	501	472	697	574	711
ENSG00000227050.1	AL512288.1	384	335	401	461	312	355	231	201	209	287	216	281
ENSG00000158156.7	XKR8	709	574	877	842	551	629	644	587	515	525	490	573
ENSG00000158161.15	EYA3	1930	1446	2108	2111	1195	1387	2245	2041	1975	1954	1720	1961
ENSG00000238231.2	AL512288.2	0	0	1	0	1	3	0	1	1	0	2	1
ENSG00000240750.3	RN7SL559P	3	1	1	6	1	7	2	1	3	3	3	6
ENSG00000228589.3	SPCS2P4	395	288	531	444	334	305	471	478	429	424	355	414
ENSG00000228943.1	AL137792.2	0	0	0	0	0	0	0	0	0	0	0	0
ENSG00000214812.3	AL137792.1	0	0	0	0	0	0	0	0	0	0	0	0
ENSG00000253005.1	RNU6-176P	0	0	0	0	0	0	0	0	0	0	0	0
ENSG00000169403.11	PTAFR	66	37	91	60	32	55	68	64	50	52	29	44
ENSG00000126698.10	DNAJC8	3734	2846	4397	4422	2795	2918	4747	4400	4048	4470	3709	4201
ENSG00000130770.17	ATP5IF1	1852	1384	1986	1838	1165	1144	2530	2413	2041	2069	1715	2089
ENSG00000270605.1	AL353622.1	41	45	45	20	12	13	60	58	71	88	79	96
ENSG00000271398.1	AL353622.2	0	2	3	2	2	2	4	0	1	2	4	3
ENSG00000130766.4	SESN2	376	355	444	4347	2961	4231	631	622	623	716	615	723
ENSG00000130772.13	MED18	275	230	316	851	558	680	350	332	293	467	378	434
ENSG00000204138.12	PHACTR4	2405	1884	2573	3168	1946	2154	2807	2654	2604	2540	2270	2613
ENSG00000206779.1	RF00019	0	0	0	0	0	1	0	0	0	1	0	1
ENSG00000229820.2	CR391992.1	1	0	0	0	1	0	1	0	2	0	0	2
ENSG00000221216.1	RNU6ATAC27P	1	3	0	0	0	0	1	0	1	0	2	0
ENSG00000180198.16	RCC1	4475	3466	5261	4821	2922	3368	5037	4769	4330	4643	3856	4714
ENSG00000242125.3	SNHG3	2027	1521	2391	740	447	502	2168	2145	1994	2383	2046	2628
ENSG00000274266.1	SNORA73A	55	36	54	13	8	15	34	45	51	39	47	46
ENSG00000200087.1	SNORA73B	84	52	79	20	7	18	81	55	57	52	52	61
ENSG00000231468.2	PRDX3P2	5	6	3	4	4	5	6	6	10	4	7	5
ENSG00000279443.1	AL513497.1	42	29	37	18	22	19	42	39	53	20	21	31
ENSG00000180098.9	TRNAU1AP	424	311	495	376	234	242	501	496	432	474	386	488
ENSG00000197989.14	SNHG12	660	504	779	800	445	513	754	709	645	836	667	810
ENSG00000221539.1	SNORD99	30	19	24	16	14	18	30	16	23	33	28	26
ENSG00000278274.1	SNORA61	159	134	212	130	81	76	180	172	150	215	167	213
ENSG00000273544.1	SNORA44	25	35	41	32	17	28	54	44	57	45	37	48
ENSG00000280498.1	SNORA16A	62	47	73	60	36	31	55	72	67	79	46	81
ENSG00000274582.1	SNORA16A	65	48	76	62	36	32	57	75	69	80	47	82
ENSG00000120656.11	TAF12	307	236	391	354	227	255	497	416	374	357	329	353
ENSG00000188060.7	RAB42	36	31	31	16	5	6	47	53	43	28	19	27
ENSG00000229388.1	LINC01715	5	1	5	6	2	4	5	8	6	3	2	6
ENSG00000270103.3	AL360012.1	2	0	1	0	1	1	1	0	0	2	1	1
ENSG00000274978.1	RNU11	2	0	1	0	1	1	1	0	0	2	1	1
ENSG00000162419.12	GMEB1	666	497	726	1112	681	995	678	665	618	427	334	412
ENSG00000252777.1	RF00422	1	0	0	0	0	0	1	0	1	0	0	0
ENSG00000198492.15	YTHDF2	2891	2244	3350	7225	4472	5520	3759	3431	3115	3611	3081	3673
ENSG00000116329.10	OPRD1	40	33	38	125	85	144	15	13	11	24	22	33
ENSG00000233427.1	AL009181.1	4	5	14	12	8	13	0	3	3	5	3	5
ENSG00000199756.1	RF00019	0	0	0	0	0	0	0	0	0	0	0	0
ENSG00000159023.21	EPB41	2601	1975	3111	1617	761	839	3173	2906	2695	2999	2509	2959
ENSG00000225616.2	AL138785.1	9	4	7	5	5	5	9	6	9	4	6	9
ENSG00000206704.1	RF00019	0	0	0	0	0	0	0	0	0	0	0	0
ENSG00000277958.1	RF00017	0	0	0	0	0	0	0	0	0	0	0	0
ENSG00000253304.1	TMEM200B	411	334	536	166	109	117	590	558	485	496	402	490
ENSG00000225750.1	AL357500.1	1	3	1	2	0	3	2	1	1	1	1	0
ENSG00000116350.16	SRSF4	2258	1707	2653	4627	3097	4112	2719	2633	2306	2592	2203	2580
ENSG00000277916.1	RF02271	13	10	12	12	2	4	11	18	8	18	21	15
ENSG00000116353.15	MECR	348	244	346	431	261	316	427	385	349	465	363	446
ENSG00000237934.1	AL590729.1	10	4	7	0	0	4	4	5	6	8	6	4
ENSG00000060656.19	PTPRU	266	190	297	307	154	188	346	337	303	260	216	278
ENSG00000230523.1	LINC01756	0	0	0	0	0	0	0	0	0	0	0	0
ENSG00000225011.4	AL671862.1	0	0	0	0	0	0	0	0	0	0	0	0
ENSG00000228176.1	AC092265.1	0	0	0	0	0	0	0	0	0	0	0	0
ENSG00000284676.1	AL645944.2	0	0	0	0	0	0	0	0	0	0	0	0
ENSG00000270927.1	AL645944.1	0	0	0	0	0	0	0	1	0	0	0	0
ENSG00000233399.2	LINC01648	0	0	0	0	0	0	0	0	0	0	0	0
ENSG00000233372.1	AL137076.1	0	0	0	0	0	0	0	0	0	0	0	0
ENSG00000231251.1	AL021921.1	0	0	0	0	0	0	0	0	0	0	0	0
ENSG00000236335.1	AL161638.2	0	0	0	0	0	0	0	0	0	0	0	0
ENSG00000231949.1	AL161638.1	0	0	0	0	0	0	0	0	0	0	0	0
ENSG00000162510.5	MATN1	4	1	5	3	1	4	7	2	3	4	3	2
ENSG00000186056.10	MATN1-AS1	0	0	5	2	2	4	8	3	1	4	1	0
ENSG00000162511.7	LAPTM5	5	1	3	3	0	0	3	2	2	9	6	6
ENSG00000264773.1	MIR4420	0	0	0	0	0	0	0	0	0	0	0	0
ENSG00000229607.1	AL137027.1	0	0	0	0	0	0	0	0	0	0	0	0
ENSG00000223382.4	LINC01778	0	0	0	0	0	0	0	0	0	0	0	1
ENSG00000222784.1	RN7SKP91	0	0	0	0	0	0	0	0	0	0	0	0
ENSG00000235143.1	AL445235.1	0	0	0	0	0	0	0	0	0	0	0	0
ENSG00000162512.15	SDC3	310	224	328	652	355	351	370	349	315	520	417	507
ENSG00000266210.2	RN7SL371P	0	0	0	0	0	0	0	0	0	0	0	0
ENSG00000134644.15	PUM1	3321	2587	3672	6458	3805	5432	3837	3664	3384	4033	3549	4054
ENSG00000237329.2	AL356320.2	2	1	1	1	2	2	2	0	0	1	2	0
ENSG00000232768.1	AL356320.1	3	3	2	0	0	0	2	0	1	0	0	0
ENSG00000215900.4	SELENOWP1	0	0	0	0	0	0	0	0	0	0	0	0
ENSG00000225142.2	AC114495.1	0	0	0	0	0	0	0	0	0	0	0	0
ENSG00000084628.9	NKAIN1	29	10	25	20	18	16	25	17	16	16	19	24
ENSG00000060688.12	SNRNP40	2336	1765	2707	2937	1874	2272	2695	2588	2185	2427	2115	2467
ENSG00000229447.2	AC114495.2	11	14	13	7	4	6	11	16	13	13	11	17
ENSG00000121766.15	ZCCHC17	1024	797	1212	1182	738	760	1290	1218	1056	1279	1084	1275
ENSG00000229044.1	AL451070.1	472	353	533	566	320	350	592	545	461	560	468	566
ENSG00000121769.7	FABP3	86	72	105	92	62	69	155	139	114	178	147	172
ENSG00000168528.11	SERINC2	373	274	415	431	243	298	678	500	484	420	350	446
ENSG00000215899.3	AC209007.1	0	0	0	0	0	0	1	0	0	0	0	0
ENSG00000206981.1	RNU6-40P	0	0	0	0	0	0	0	0	0	0	0	0
ENSG00000260386.6	LINC01225	0	1	0	1	0	1	2	0	0	2	2	0
ENSG00000265961.1	RF00019	0	0	0	0	0	0	0	0	0	0	0	0
ENSG00000284543.1	LINC01226	110	90	150	98	72	92	120	98	97	111	93	103
ENSG00000229167.1	AC114488.1	21	11	28	9	2	2	19	14	7	5	10	8
ENSG00000142910.15	TINAGL1	559	444	594	493	303	397	616	509	507	481	434	458
ENSG00000121764.11	HCRTR1	212	177	233	465	319	368	292	265	257	279	234	268
ENSG00000162517.12	PEF1	1361	1077	1579	2194	1295	1417	1790	1704	1487	1635	1353	1572
ENSG00000235790.7	AC114488.2	133	117	148	541	227	228	155	150	143	147	113	147
ENSG00000264078.1	AC114488.3	127	115	141	539	220	220	152	146	135	139	108	144
ENSG00000084636.17	COL16A1	2	2	3	3	1	2	10	5	6	6	7	5
ENSG00000121753.12	ADGRB2	7	7	13	38	26	16	20	19	6	36	24	29
ENSG00000266580.1	MIR4254	0	0	0	1	0	1	0	1	0	0	0	1
ENSG00000254545.1	AL354919.2	0	0	0	3	3	8	0	1	0	0	0	0
ENSG00000134668.12	SPOCD1	0	1	1	46	16	51	0	1	1	1	2	1
ENSG00000203620.2	AL354919.1	0	0	1	9	15	19	0	0	0	0	1	0
ENSG00000269967.1	AL136115.2	6	4	2	5	5	3	4	8	6	9	5	6
ENSG00000184007.20	PTP4A2	6798	5208	7691	7313	4834	5233	8136	7654	6974	8189	6918	8131
ENSG00000228634.1	AL136115.1	5	5	4	3	0	2	3	3	2	5	2	7
ENSG00000284702.1	AL136115.3	0	0	0	0	0	0	0	0	0	0	0	0
ENSG00000121774.17	KHDRBS1	11718	8813	13286	13063	7975	8745	14145	13328	11961	14908	12742	14610
ENSG00000203325.3	AL445248.1	2	1	4	1	1	0	1	3	4	5	3	3
ENSG00000121775.17	TMEM39B	285	240	384	432	265	294	385	345	326	352	311	372
ENSG00000266203.1	MIR5585	0	0	0	0	1	0	0	0	0	0	0	0
ENSG00000276493.1	RF00017	0	1	0	0	0	1	0	1	0	0	1	1
ENSG00000025800.13	KPNA6	3513	2747	3936	4549	2425	2918	4684	4497	4035	4238	3677	4344
ENSG00000250135.1	AL049795.2	451	383	504	641	338	377	563	544	480	546	471	533
ENSG00000084652.15	TXLNA	4350	3478	5136	5983	3549	4228	5320	5079	4400	4628	3918	4764
ENSG00000160050.14	CCDC28B	77	45	88	69	48	46	102	74	79	112	82	122
ENSG00000224066.1	AL049795.1	55	46	60	43	39	32	80	78	66	73	49	67
ENSG00000160051.11	IQCC	146	99	116	78	66	51	168	171	128	136	102	120
ENSG00000222046.2	DCDC2B	46	37	47	5	4	8	45	44	32	25	28	30
ENSG00000160055.19	TMEM234	178	137	210	97	43	53	203	212	182	126	127	149
ENSG00000084623.11	EIF3I	6027	4672	6912	5082	3076	3882	6872	6275	5631	7058	6021	6975
ENSG00000220785.7	MTMR9LP	17	9	17	11	4	7	13	13	17	10	11	7
ENSG00000183615.5	FAM167B	1	0	0	2	1	0	1	0	2	0	1	0
ENSG00000182866.16	LCK	2	0	0	0	0	2	0	0	1	0	0	0
ENSG00000277617.1	RF00017	0	0	0	0	0	0	0	0	0	0	0	0
ENSG00000252450.1	RF00019	0	0	0	0	0	0	0	0	0	0	0	0
ENSG00000116478.11	HDAC1	7856	5969	8836	7521	4357	5075	8745	8248	7374	7895	6654	7998
ENSG00000175130.6	MARCKSL1	6694	5047	7783	4408	2738	3100	7496	6840	6324	6377	5482	6110
ENSG00000233775.1	AL109945.1	0	1	1	0	0	0	1	0	0	5	1	2
ENSG00000162526.6	TSSK3	53	57	68	202	127	181	94	77	78	134	109	167
ENSG00000225828.1	FAM229A	73	65	76	269	172	259	120	107	104	188	154	231
ENSG00000160058.18	BSDC1	1940	1409	2128	1855	977	1101	2664	2469	2322	2540	2220	2633
ENSG00000224333.1	GAPDHP20	0	0	0	0	0	0	0	0	0	0	0	0
ENSG00000270850.1	AL356986.1	0	0	0	0	0	0	0	0	0	0	0	0
ENSG00000229259.1	LRRC37A12P	0	0	0	0	1	0	0	0	0	0	0	0
ENSG00000263529.2	RN7SL122P	0	0	0	0	0	0	0	0	0	0	0	0
ENSG00000254553.1	AL033529.1	89	65	90	122	93	99	107	99	85	90	80	78
ENSG00000273274.1	ZBTB8B	0	0	0	0	0	0	0	0	1	0	1	0
ENSG00000160062.14	ZBTB8A	209	148	201	230	176	180	225	240	188	223	189	214
ENSG00000176261.15	ZBTB8OS	1099	821	1219	695	404	417	1307	1241	1101	1220	1016	1157
ENSG00000200591.1	RF00019	2	0	1	2	1	0	5	1	1	1	0	0
ENSG00000162521.18	RBBP4	7501	5667	8699	10978	6312	6717	9581	9008	8212	10191	8594	10170
ENSG00000162520.14	SYNC	1062	813	1223	1793	991	1064	1381	1309	1198	1570	1368	1567
ENSG00000224409.1	AC114489.1	1	0	0	1	0	0	0	0	0	0	2	0
ENSG00000162522.10	KIAA1522	1767	1364	2086	3056	1743	2223	2948	2697	2439	2802	2331	2916
ENSG00000134684.10	YARS	4119	2987	4642	6740	3930	4464	5855	5573	4753	5838	4879	5715
ENSG00000116497.17	S100PBP	1024	785	1100	725	393	427	1223	1148	1085	1305	1091	1298
ENSG00000160097.17	FNDC5	14	22	19	8	7	8	19	14	16	20	10	11
ENSG00000121905.9	HPCA	58	57	84	95	47	57	59	63	62	86	73	98
ENSG00000121900.18	TMEM54	92	96	122	145	85	95	103	103	109	139	120	160
ENSG00000116514.16	RNF19B	275	204	334	918	613	780	360	319	272	460	426	434
ENSG00000278966.2	AL031602.1	1	1	1	1	0	2	3	5	2	1	2	3
ENSG00000217644.5	AL355864.1	1	3	1	1	0	3	6	6	3	3	2	3
ENSG00000239670.1	AL355864.2	3	1	4	4	0	1	0	0	3	2	1	5
ENSG00000236065.2	AL020995.1	23	16	27	33	12	14	25	30	20	20	20	28
ENSG00000004455.16	AK2	4483	3303	4933	5462	3121	3656	5052	4723	4161	4962	4062	4830
ENSG00000276645.1	RF00017	0	0	0	0	0	0	1	0	0	1	0	0
ENSG00000142920.16	AZIN2	2	0	2	1	3	1	3	6	3	4	6	5
ENSG00000278997.1	AL662907.1	1	0	0	0	2	4	0	0	1	0	1	1
ENSG00000116525.13	TRIM62	56	49	80	220	99	108	69	42	72	90	93	107
ENSG00000279179.1	AL662907.2	8	7	8	25	7	17	9	4	4	12	12	13
ENSG00000284721.1	AL662907.3	0	0	0	0	0	0	0	0	0	0	0	1
ENSG00000160094.14	ZNF362	356	277	395	477	276	354	619	537	549	554	495	550
ENSG00000270115.1	AL513327.3	3	1	4	4	0	2	2	5	4	3	2	1
ENSG00000184389.9	A3GALT2	0	0	1	2	0	1	0	0	0	1	0	0
ENSG00000225313.5	AL513327.1	63	65	89	60	32	37	74	74	71	65	73	85
ENSG00000134686.18	PHC2	1963	1504	2208	3792	2506	3233	2544	2323	2097	2291	1813	2183
ENSG00000284154.1	MIR3605	170	148	195	271	187	211	239	211	177	201	161	193
ENSG00000222112.1	RN7SKP16	17	8	13	6	6	6	10	7	11	5	3	5
ENSG00000233246.1	AL513327.2	6	5	6	2	1	2	3	5	4	7	5	11
ENSG00000234512.1	TLR12P	0	0	0	0	0	0	0	0	0	0	0	0
ENSG00000121903.14	ZSCAN20	109	63	100	252	110	143	113	135	113	111	95	107
ENSG00000235907.2	AC115285.1	1	1	3	0	0	1	4	0	3	0	3	2
ENSG00000121904.17	CSMD2	2	0	1	1	0	0	1	0	1	1	1	0
ENSG00000227000.2	HSPD1P14	0	0	0	0	0	0	0	0	0	0	0	0
ENSG00000176256.10	HMGB4	0	0	0	0	0	0	0	0	0	0	0	0
ENSG00000231163.5	CSMD2-AS1	0	0	0	0	0	0	0	0	0	0	0	0
ENSG00000201148.1	RNA5SP42	0	0	0	0	0	0	0	0	0	0	0	0
ENSG00000142698.14	C1orf94	0	0	0	0	0	0	0	0	0	0	0	0
ENSG00000270241.1	AC115286.1	0	0	0	0	0	0	0	0	0	0	0	0
ENSG00000207941.1	MIR552	0	0	0	0	0	0	0	0	0	0	0	0
ENSG00000163866.8	SMIM12	764	601	884	976	601	695	970	967	881	929	857	912
ENSG00000189280.3	GJB5	0	0	0	2	2	3	0	0	0	1	0	0
ENSG00000189433.5	GJB4	0	0	0	1	0	0	0	0	0	0	0	0
ENSG00000255811.1	AL121988.1	0	0	0	1	1	0	0	0	0	0	0	0
ENSG00000188910.7	GJB3	0	0	0	0	0	0	0	0	0	0	0	0
ENSG00000187513.8	GJA4	0	0	0	2	2	3	1	0	0	0	0	0
ENSG00000230163.1	AL122010.1	39	29	34	25	11	20	53	41	52	34	38	47
ENSG00000116544.11	DLGAP3	29	27	32	110	60	55	45	50	60	63	60	34
ENSG00000284773.1	AC114490.3	51	49	59	139	73	74	83	62	57	125	106	108
ENSG00000241014.2	AC114490.1	5	8	18	53	35	33	16	17	19	44	31	38
ENSG00000271741.1	AC114490.2	408	295	461	648	352	402	539	493	446	530	472	534
ENSG00000243749.1	TMEM35B	162	118	173	149	97	86	225	186	164	253	212	233
ENSG00000163867.16	ZMYM6	473	363	575	742	397	464	647	614	538	561	494	584
ENSG00000197056.10	ZMYM1	960	752	1071	779	469	463	1080	1063	985	934	743	892
ENSG00000233940.1	RPL12P45	0	0	0	0	0	0	0	0	0	0	0	0
ENSG00000228348.1	EFCAB14P1	2	4	1	5	1	1	1	0	3	0	1	0
ENSG00000284640.1	AL590434.1	0	0	1	30	19	35	1	0	0	2	4	0
ENSG00000116560.10	SFPQ	16627	12910	19185	15007	9283	10415	20291	19482	17458	18492	15657	18090
ENSG00000201868.1	RF00019	0	0	0	0	1	0	0	0	0	0	0	0
ENSG00000146463.11	ZMYM4	1951	1590	2344	2120	1103	1206	2530	2646	2236	2875	2417	2773
ENSG00000240374.3	RN7SL503P	0	0	0	0	0	0	0	0	0	0	0	0
ENSG00000201542.1	RF00091	0	0	0	0	0	0	0	1	1	0	0	0
ENSG00000229994.1	RPL5P4	6	14	10	38	51	51	23	20	24	13	15	9
ENSG00000227409.1	ZMYM4-AS1	78	69	85	95	32	33	104	107	95	100	94	102
ENSG00000278702.1	RF00017	0	0	0	0	0	0	0	0	0	0	0	0
ENSG00000142687.17	KIAA0319L	1551	1189	1735	1596	911	1094	2050	1799	1783	2183	1880	2153
ENSG00000236274.1	AC004865.1	1	0	1	0	0	0	0	1	0	0	0	0
ENSG00000020129.15	NCDN	704	560	879	404	213	210	826	708	702	600	505	625
ENSG00000239636.1	AC004865.2	8	4	5	8	10	9	7	7	6	4	3	4
ENSG00000116819.7	TFAP2E	12	10	15	22	15	21	16	13	17	12	7	10
ENSG00000126067.11	PSMB2	10043	7819	11888	9106	5844	6789	12991	11987	10728	10331	8829	10035
ENSG00000142686.7	C1orf216	239	163	266	716	419	542	307	277	254	371	275	344
ENSG00000092853.13	CLSPN	2043	1620	2244	1445	762	689	2369	2256	2123	2369	2021	2260
ENSG00000232335.1	AL354864.1	333	270	374	202	117	98	408	374	355	427	379	393
ENSG00000134698.10	AGO4	497	422	559	677	391	381	659	653	579	675	588	632
ENSG00000092847.11	AGO1	3503	2653	4175	7373	3736	4584	5114	4731	4315	5270	4601	5408
ENSG00000271164.1	AL139286.1	0	1	2	0	1	0	0	1	1	0	0	0
ENSG00000271914.1	AL139286.2	32	21	30	34	25	26	29	31	27	26	33	29
ENSG00000126070.19	AGO3	585	529	751	1043	592	718	790	718	791	952	795	941
ENSG00000271554.1	AL138787.2	14	7	13	69	33	34	22	15	22	19	23	33
ENSG00000232862.5	AL138787.1	0	0	0	0	0	3	0	0	1	1	0	0
ENSG00000092850.11	TEKT2	0	0	0	5	0	7	0	1	0	1	3	0
ENSG00000116863.10	ADPRHL2	463	343	498	1151	789	1009	599	536	487	564	435	537
ENSG00000171812.12	COL8A2	6	5	5	4	2	1	12	14	8	6	6	3
ENSG00000054116.11	TRAPPC3	1657	1141	1938	1438	818	814	2052	1857	1710	1951	1552	1932
ENSG00000116871.15	MAP7D1	1021	769	1200	2620	1648	1797	1254	1179	1043	1485	1275	1632
ENSG00000264592.2	RN7SL131P	0	0	0	0	0	0	0	0	0	0	0	0
ENSG00000054118.14	THRAP3	7382	5553	8285	8978	5571	6552	9372	8829	8181	8131	6773	7814
ENSG00000231849.1	UBE2V2P4	2	0	2	0	0	0	0	0	0	0	0	2
ENSG00000214193.10	SH3D21	318	226	360	219	120	123	400	364	327	351	288	333
ENSG00000142694.6	EVA1B	108	97	153	101	59	47	133	101	92	115	104	143
ENSG00000116883.8	AL591845.1	33	28	43	47	27	30	47	35	37	50	43	48
ENSG00000196182.10	STK40	2097	1652	2388	4778	2830	3688	2756	2419	2283	2407	2032	2424
ENSG00000181817.5	LSM10	408	342	508	701	426	512	571	486	472	540	408	518
ENSG00000222821.1	RNU4-27P	0	0	0	0	0	0	0	0	0	0	0	0
ENSG00000116885.18	OSCP1	33	18	28	13	16	7	24	35	21	33	32	27
ENSG00000201448.1	SNORA63C	2	0	0	0	0	1	0	1	1	1	0	2
ENSG00000116898.11	MRPS15	1878	1432	2198	1472	910	1062	2306	2043	1869	1943	1547	1902
ENSG00000119535.17	CSF3R	337	230	332	112	77	95	244	215	210	52	67	59
ENSG00000230214.1	FTLP18	0	0	0	0	0	0	0	0	0	0	0	0
ENSG00000284705.1	AL596257.1	0	0	0	0	0	0	0	0	0	0	0	0
ENSG00000284720.1	AC117945.2	0	0	0	0	0	0	0	0	0	0	0	0
ENSG00000234481.1	AC117945.1	0	0	0	0	0	0	0	0	0	0	0	0
ENSG00000163873.9	GRIK3	0	0	0	0	0	0	0	0	0	0	0	0
ENSG00000284650.1	AL031430.1	0	0	0	0	0	0	0	0	0	0	0	0
ENSG00000264698.1	MIR4255	0	0	0	0	0	0	0	0	0	0	0	0
ENSG00000207328.1	RNU6-636P	0	0	0	0	0	0	0	0	0	0	0	0
ENSG00000223944.1	AL353604.1	0	0	0	0	0	0	0	0	0	0	0	0
ENSG00000252368.1	RNA5SP43	0	0	0	0	0	0	0	0	0	0	0	0
ENSG00000230451.2	RPS29P6	0	0	0	0	0	0	0	0	0	0	0	0
ENSG00000233621.1	LINC01137	6	4	1	18	15	19	6	0	7	5	6	8
ENSG00000163874.10	ZC3H12A	133	122	205	428	226	284	214	190	175	191	165	198
ENSG00000283724.1	MIR6732	4	0	2	6	4	2	2	0	0	2	1	0
ENSG00000163875.15	MEAF6	945	695	1132	1539	928	958	1250	1128	1078	1365	1130	1458
ENSG00000263675.1	MIR5581	3	1	2	18	10	14	6	9	2	5	1	4
ENSG00000163877.10	SNIP1	548	444	670	1208	728	1033	668	622	574	748	598	705
ENSG00000232273.1	FTH1P1	3	1	3	4	3	4	4	4	2	3	2	1
ENSG00000237749.4	AL034379.1	0	0	0	2	1	2	0	0	0	0	1	0
ENSG00000163879.10	DNALI1	37	38	37	22	14	22	59	41	33	45	35	43
ENSG00000134697.12	GNL2	2593	1986	3126	4745	2643	3199	2870	2775	2412	3012	2563	2797
ENSG00000284748.1	AL513220.1	0	0	0	0	0	0	0	0	1	0	0	0
ENSG00000169218.13	RSPO1	0	0	0	0	0	0	0	0	0	0	0	0
ENSG00000116922.14	C1orf109	700	516	759	929	554	643	713	728	717	693	572	604
ENSG00000134690.10	CDCA8	3009	2286	3278	2142	1467	1545	3298	3055	2687	2633	2211	2557
ENSG00000183317.16	EPHA10	6	3	1	24	9	12	7	9	6	3	3	5
ENSG00000200421.1	RF00019	0	0	0	0	0	0	0	0	0	0	0	0
ENSG00000214141.4	ACTN4P2	0	0	0	0	0	0	0	0	0	0	0	0
ENSG00000227416.2	AL929472.1	0	0	0	1	0	1	0	0	0	0	0	0
ENSG00000185090.14	MANEAL	320	252	399	308	198	208	401	404	350	336	238	317
ENSG00000233728.1	AL929472.3	220	169	286	199	140	138	277	280	253	238	180	235
ENSG00000196449.3	YRDC	628	467	753	900	555	642	608	587	486	546	481	590
ENSG00000197982.13	C1orf122	442	306	517	441	203	296	498	414	340	296	263	350
ENSG00000188786.9	MTF1	620	492	763	1602	839	1200	776	678	648	732	597	725
ENSG00000235673.1	AL929472.4	2	1	1	1	0	0	1	0	0	0	0	2
ENSG00000230955.1	AL929472.2	49	59	75	85	63	44	77	69	69	107	99	96
ENSG00000204084.12	INPP5B	376	330	422	723	444	419	496	471	462	686	581	641
ENSG00000252448.1	RF00092	0	0	1	0	1	1	0	0	1	0	2	2
ENSG00000222282.1	RNU6-584P	0	0	0	0	0	0	0	0	0	0	0	0
ENSG00000277168.1	RF00017	0	0	0	1	0	0	0	0	0	0	0	0
ENSG00000183431.11	SF3A3	4533	3388	5081	4550	2857	2882	5069	4872	4182	5107	4335	4995
ENSG00000212541.1	RNU6-510P	1	1	0	14	8	5	1	2	3	3	7	6
ENSG00000183386.9	FHL3	177	117	190	229	163	146	190	161	131	183	165	217
ENSG00000183520.11	UTP11	1725	1340	1991	1986	1261	1230	2013	1742	1594	1802	1568	1666
ENSG00000185668.7	POU3F1	0	0	0	16	8	18	1	1	0	2	0	0
ENSG00000224592.5	AL139158.2	0	0	0	2	3	10	0	1	0	1	0	0
ENSG00000223589.2	AL139158.1	0	0	0	0	0	0	0	0	0	0	0	0
ENSG00000265596.1	MIR3659	0	0	0	0	0	0	0	0	0	0	0	0
ENSG00000284623.1	AL139158.3	0	0	0	0	0	0	0	0	0	0	0	0
ENSG00000237290.2	LINC01343	0	0	0	0	0	0	0	0	0	0	0	0
ENSG00000275350.1	AL513479.1	0	0	0	0	0	0	0	0	0	0	0	0
ENSG00000200796.1	RNU6-753P	0	0	0	0	0	0	0	0	0	0	0	0
ENSG00000238063.2	LINC01685	0	0	0	0	0	0	0	0	0	0	0	0
ENSG00000215895.4	AL354702.1	0	1	0	1	3	1	3	0	1	0	0	1
ENSG00000284632.1	AL354702.2	0	0	0	0	0	0	0	0	0	0	0	0
ENSG00000116954.7	RRAGC	486	366	565	1182	772	946	714	647	566	666	622	696
ENSG00000273637.1	AL139260.2	915	655	1025	1115	643	763	1124	1013	986	969	881	1010
ENSG00000228436.2	AL139260.1	3	2	5	32	14	18	6	8	3	8	2	7
ENSG00000214114.8	MYCBP	1752	1233	1908	755	431	391	1991	1820	1680	1769	1509	1707
ENSG00000274944.4	GJA9-MYCBP	780	550	831	382	198	176	878	757	758	703	610	722
ENSG00000131233.9	GJA9	4	3	6	21	8	6	4	5	6	8	7	8
ENSG00000158315.10	RHBDL2	1	1	1	5	3	5	3	5	1	0	1	3
ENSG00000199963.1	RNU6-605P	0	0	0	0	0	0	0	0	0	0	0	0
ENSG00000207466.1	RF00019	0	0	0	0	0	0	0	0	0	0	0	0
ENSG00000235549.1	EIF1P2	0	0	0	0	0	0	0	0	0	0	0	0
ENSG00000174574.15	AKIRIN1	4984	3746	5782	4855	2998	3600	5714	5402	5051	5268	4555	5236
ENSG00000168653.10	NDUFS5	3399	2367	3862	4284	2850	3460	4150	3857	3243	4690	3756	4506
ENSG00000127603.25	MACF1	4901	3818	5518	7293	3231	3762	5851	6016	5347	6867	5866	6791
ENSG00000206654.1	RNU6-608P	0	1	0	1	0	0	1	1	0	1	0	0
ENSG00000222378.1	RNA5SP44	0	1	0	0	0	0	1	0	0	1	0	0
ENSG00000270040.1	AL356055.1	1	0	1	0	0	0	0	1	0	0	0	2
ENSG00000226438.1	AL442071.1	17	14	11	40	10	8	12	13	22	20	17	19
ENSG00000217897.2	HSPE1P8	0	0	0	0	1	1	1	0	1	0	0	0
ENSG00000183682.7	BMP8A	21	11	21	43	26	29	22	19	21	33	28	25
ENSG00000237624.1	OXCT2P1	5	4	3	14	5	10	10	5	5	5	6	8
ENSG00000243970.3	PPIEL	63	40	65	93	58	66	77	87	80	82	73	90
ENSG00000090621.13	PABPC4	6978	5447	8131	6810	4199	4749	7957	7678	6949	8226	6796	8165
ENSG00000228060.2	AL365277.1	1931	1445	2172	2285	1533	1706	2141	2181	1985	2437	2001	2313
ENSG00000201457.1	SNORA55	12	8	22	17	7	11	13	20	22	13	13	16
ENSG00000163909.7	HEYL	22	15	20	28	9	13	19	16	23	21	18	15
ENSG00000225903.1	AL035404.2	0	0	0	0	0	0	0	0	1	0	0	0
ENSG00000116981.3	NT5C1A	0	0	0	0	0	0	0	0	0	0	1	0
ENSG00000116983.12	HPCAL4	0	0	0	0	0	0	0	0	1	0	0	0
ENSG00000084072.16	PPIE	1063	831	1253	1821	1083	1282	1279	1230	984	1403	1237	1390
ENSG00000225333.6	AL035404.1	0	0	0	0	1	0	0	0	0	0	0	0
ENSG00000252413.1	RNU7-121P	0	0	0	0	0	0	0	0	0	0	0	0
ENSG00000116985.11	BMP8B	63	60	71	327	173	204	79	92	89	167	127	205
ENSG00000198754.5	OXCT2	3	2	3	12	7	12	12	6	6	10	12	10
ENSG00000285905.1	AL033527.6	0	0	0	0	0	0	1	0	0	1	0	0
ENSG00000261798.1	AL033527.3	0	0	0	0	0	1	0	2	0	0	0	0
ENSG00000229213.1	AL033527.1	0	0	0	0	0	0	0	0	0	0	0	0
ENSG00000284719.1	AL033527.5	8	6	6	31	15	32	8	8	6	9	11	9
ENSG00000284678.1	AL033527.4	5	1	1	28	13	26	1	4	2	1	4	3
ENSG00000043514.16	TRIT1	676	483	753	1337	867	1021	828	776	725	784	686	708
ENSG00000202222.1	RF00019	2	1	0	0	0	1	0	0	0	1	0	0
ENSG00000116990.10	MYCL	15	11	18	8	12	5	21	19	19	15	6	15
ENSG00000236546.1	AL033527.2	0	1	2	0	4	1	1	2	2	3	1	2
ENSG00000207356.1	RF00019	0	0	0	0	0	0	0	0	0	0	0	0
ENSG00000168389.17	MFSD2A	5	1	1	0	3	0	0	0	2	0	1	0
ENSG00000228477.1	AL663070.1	1	0	2	0	0	0	1	1	0	1	0	0
ENSG00000131236.16	CAP1	9395	7012	10769	12771	7644	8370	8826	8314	7417	10920	9030	10772
ENSG00000131238.17	PPT1	7686	5732	8849	8433	5388	5845	7646	7159	6236	8609	6885	8088
ENSG00000226745.2	AL512599.1	0	0	0	0	0	0	0	0	0	0	0	0
ENSG00000117000.8	RLF	1138	896	1323	3031	1862	2426	1445	1433	1271	1358	1104	1372
ENSG00000207508.1	RNU6-1237P	0	0	0	0	0	0	0	1	1	1	0	1
ENSG00000188800.5	TMCO2	0	1	0	0	0	1	1	2	0	1	0	0
ENSG00000259943.1	AL050341.2	127	123	170	82	41	54	182	184	139	179	158	159
ENSG00000084073.8	ZMPSTE24	4052	3248	4739	3603	2142	2142	4541	4512	4193	3852	3007	3514
ENSG00000231296.1	AL050341.1	6	2	4	9	4	8	10	6	10	4	3	6
ENSG00000049089.14	COL9A2	170	147	213	118	65	99	208	205	177	143	142	134
ENSG00000227311.3	AL031985.2	0	0	0	1	3	0	0	0	0	1	0	0
ENSG00000084070.11	SMAP2	986	799	1253	1168	735	748	1379	1308	1160	992	835	967
ENSG00000213172.3	AL031985.1	0	0	0	0	0	0	0	0	0	0	0	0
ENSG00000284677.1	AL031985.4	2	1	0	5	3	3	3	1	3	2	1	0
ENSG00000187801.14	ZFP69B	179	124	177	387	204	256	214	184	200	237	189	201
ENSG00000260920.2	AL031985.3	149	114	189	210	143	189	204	190	171	144	131	144
ENSG00000279667.1	AL603839.4	0	0	6	7	10	13	5	4	0	4	3	5
ENSG00000187815.9	ZFP69	83	55	64	126	79	66	78	87	82	106	86	98
ENSG00000238287.1	AL603839.3	17	12	11	14	16	10	20	20	21	22	28	28
ENSG00000164002.11	EXO5	357	279	434	438	277	264	403	362	341	405	308	376
ENSG00000227278.1	AL603839.1	159	132	216	195	138	139	168	148	145	178	121	148
ENSG00000238186.1	AL603839.2	77	57	97	57	45	39	96	92	78	104	80	81
ENSG00000117010.16	ZNF684	118	116	151	198	115	130	141	158	144	169	137	131
ENSG00000236505.1	AL356379.1	0	0	1	6	0	2	1	0	0	2	1	0
ENSG00000233910.1	GTF2F2P2	0	0	0	0	0	0	0	0	0	0	0	0
ENSG00000117016.9	RIMS3	22	26	31	100	44	43	37	31	22	37	33	46
ENSG00000237899.1	AL031289.1	4	4	11	9	5	11	8	4	4	4	7	2
ENSG00000272145.1	NFYC-AS1	176	146	214	625	302	402	250	236	204	202	183	184
ENSG00000066136.20	NFYC	1072	868	1367	2623	1519	2020	1402	1316	1127	1339	1147	1292
ENSG00000198974.3	MIR30E	0	0	0	0	0	0	0	0	1	1	0	0
ENSG00000207962.1	MIR30C1	0	0	0	0	0	1	0	0	0	0	1	0
ENSG00000117013.15	KCNQ4	1	1	1	13	2	13	4	3	4	2	1	4
ENSG00000264582.2	RN7SL326P	0	0	0	0	0	0	0	0	0	0	0	0
ENSG00000179862.6	CITED4	31	22	29	28	15	9	41	39	36	41	18	34
ENSG00000229528.1	AC119677.1	0	0	0	0	0	0	0	0	0	1	0	0
ENSG00000228940.1	AL391730.1	1	0	3	1	0	0	0	1	1	1	0	2
ENSG00000233118.2	UBE2V1P8	0	0	0	0	0	0	0	0	0	0	0	0
ENSG00000171793.14	CTPS1	3217	2462	3653	1916	1191	1215	3330	3194	2793	2921	2472	2807
ENSG00000281207.1	SLFNL1-AS1	214	145	219	316	182	279	291	253	266	338	265	313
ENSG00000171790.15	SLFNL1	60	50	87	171	78	160	78	75	64	109	96	124
ENSG00000010803.16	SCMH1	783	632	931	1148	727	906	1217	1104	1007	1122	877	1042
ENSG00000215893.3	RPL23AP17	0	1	1	1	0	1	2	1	1	3	1	1
ENSG00000235358.1	AC093151.3	0	1	1	0	0	0	1	0	0	1	0	0
ENSG00000213987.4	AC093151.1	0	0	0	0	0	0	0	0	0	0	0	0
ENSG00000204060.7	FOXO6	0	0	1	1	1	0	1	1	2	1	1	2
ENSG00000229901.1	AC093151.2	0	0	0	0	0	0	0	0	0	0	0	0
ENSG00000252563.1	RNA5SP45	0	0	0	0	0	0	0	0	0	0	0	0
ENSG00000127129.9	EDN2	0	0	0	1	0	0	0	0	0	0	0	0
ENSG00000127124.15	HIVEP3	5	5	3	8	4	7	1	2	0	3	2	4
ENSG00000230881.1	AL445933.2	0	0	0	1	0	0	0	0	0	0	0	0
ENSG00000230638.4	AL445933.1	0	0	1	0	0	0	0	0	0	0	0	0
ENSG00000284895.1	AC119676.1	0	0	0	0	0	0	0	0	0	0	0	0
ENSG00000227538.1	HNRNPFP1	0	0	0	1	2	0	0	0	0	0	0	0
ENSG00000228776.2	AC114492.1	0	0	0	1	0	0	0	0	0	0	0	0
ENSG00000044012.3	GUCA2B	3	4	3	2	1	2	2	4	3	3	1	0
ENSG00000197273.3	GUCA2A	7	10	13	5	6	9	19	13	13	17	10	15
ENSG00000198815.8	FOXJ3	1739	1336	1997	3886	2174	3101	1953	1836	1786	2123	1829	2100
ENSG00000227527.2	AC096540.1	3	4	4	6	3	3	3	4	0	7	2	2
ENSG00000177181.14	RIMKLA	16	12	13	76	37	46	12	9	11	18	11	12
ENSG00000235002.1	AL513331.1	0	0	0	0	0	0	0	0	0	0	1	0
ENSG00000066185.12	ZMYND12	3	5	8	11	6	6	1	2	4	12	6	9
ENSG00000127125.8	PPCS	669	451	714	446	260	261	999	863	804	870	685	802
ENSG00000186409.15	CCDC30	9	4	10	40	15	28	9	13	4	18	23	20
ENSG00000230116.1	AL445669.1	0	0	0	0	0	0	0	0	0	0	0	0
ENSG00000236876.3	TMSB4XP1	0	0	0	0	0	0	0	0	0	0	0	0
ENSG00000200254.1	RNU6-536P	0	0	0	0	0	0	0	0	0	0	0	0
ENSG00000236180.2	AL445669.2	0	0	0	0	0	0	0	0	0	0	0	0
ENSG00000171960.10	PPIH	888	632	917	1319	859	909	1048	919	810	1015	830	994
ENSG00000285728.1	AC098484.4	566	430	630	1025	643	648	709	628	572	652	545	686
ENSG00000234917.2	AC098484.2	9	8	9	40	45	43	13	15	17	26	30	23
ENSG00000065978.18	YBX1	28081	21814	33575	30348	20327	25464	35233	32156	28839	33242	28142	32918
ENSG00000164007.10	CLDN19	82	68	92	12	1	9	153	152	149	74	90	58
ENSG00000117385.15	P3H1	2309	1688	2672	3670	2326	2903	3129	2767	2506	2827	2482	3022
ENSG00000164008.15	C1orf50	362	289	436	824	434	485	581	465	418	509	447	473
ENSG00000283580.3	AC098484.3	213	167	252	581	352	378	347	265	248	286	239	246
ENSG00000228452.1	AC098484.1	34	41	55	48	19	27	94	60	51	70	50	77
ENSG00000274386.5	TMEM269	92	61	100	214	94	122	129	126	101	123	98	110
ENSG00000177868.11	SVBP	139	97	186	248	127	135	183	159	148	218	165	204
ENSG00000164010.14	ERMAP	352	290	449	491	257	296	493	483	417	459	382	473
ENSG00000228192.7	AL512353.1	143	131	203	179	109	127	206	224	173	198	175	194
ENSG00000164011.17	ZNF691	184	141	200	123	71	90	254	222	193	147	131	142
ENSG00000233708.1	AL512353.2	0	0	0	0	0	1	0	0	0	0	0	0
ENSG00000237090.1	AL512353.3	0	0	0	1	1	0	0	0	0	0	0	0
ENSG00000225099.1	ATP6V1E1P1	0	0	1	3	3	5	1	1	0	0	1	0
ENSG00000117394.21	SLC2A1	1223	932	1455	2787	1539	1894	1127	1079	999	1180	1041	1121
ENSG00000284138.1	ATP6V0CP4	0	1	1	0	1	0	2	1	1	1	0	0
ENSG00000227533.5	SLC2A1-AS1	5	3	5	1	3	7	6	3	3	6	7	12
ENSG00000283973.1	AC099795.1	2	1	3	1	3	4	5	2	2	4	3	6
ENSG00000207256.1	RNU6-880P	0	0	0	0	0	0	0	0	0	0	0	0
ENSG00000283136.1	RF00026	0	0	0	0	0	0	0	0	0	0	0	0
ENSG00000277513.1	AL161637.1	0	0	0	0	0	0	0	0	0	0	0	0
ENSG00000186973.10	FAM183A	33	19	27	80	48	109	31	13	20	36	28	26
ENSG00000117395.12	EBNA1BP2	2260	1682	2661	2812	1880	2166	2376	2160	2044	2615	2136	2575
ENSG00000284410.1	MIR6733	11	7	7	16	10	15	8	7	9	7	3	4
ENSG00000243710.7	CFAP57	457	360	558	913	549	630	487	542	455	519	467	626
ENSG00000199240.1	RNA5SP46	0	0	0	0	0	0	0	0	0	0	0	0
ENSG00000179178.10	TMEM125	0	0	0	0	1	1	0	0	0	0	1	0
ENSG00000253313.5	C1orf210	37	24	32	9	3	10	17	23	7	8	11	7
ENSG00000066056.13	TIE1	0	1	1	8	4	4	0	2	1	1	1	4
ENSG00000117400.17	MPL	4	3	4	9	6	7	6	4	4	7	7	9
ENSG00000234694.1	AL139289.2	9	7	8	6	4	4	13	16	9	19	7	23
ENSG00000117399.13	CDC20	5094	3957	5752	4615	2989	3292	5834	5456	4849	4080	3448	4166
ENSG00000066322.14	ELOVL1	1719	1290	2017	2255	1292	1353	2211	2017	1858	2398	1980	2381
ENSG00000283836.1	MIR6734	9	6	12	9	13	7	10	12	6	10	6	19
ENSG00000159479.16	MED8	1498	1160	1625	1533	918	1041	1940	1759	1591	1609	1369	1578
ENSG00000229431.1	AL139289.1	473	359	593	720	412	495	639	556	516	502	426	488
ENSG00000198198.16	SZT2	1107	806	1256	1052	523	620	1441	1369	1276	1146	874	1199
ENSG00000229372.1	SZT2-AS1	67	41	85	67	35	36	81	92	85	63	57	80
ENSG00000274975.1	MIR6735	3	3	7	1	1	1	8	5	7	7	4	8
ENSG00000178922.16	HYI	466	317	521	265	181	198	624	552	529	469	356	453
ENSG00000229348.1	HYI-AS1	15	18	19	7	5	5	17	16	15	12	8	8
ENSG00000142949.16	PTPRF	4973	3912	5717	7895	4060	4930	7054	6733	6028	6973	5933	7254
ENSG00000284989.1	AL451062.3	1037	815	1215	2849	1565	2023	1616	1468	1322	1848	1569	1806
ENSG00000066135.12	KDM4A	1346	963	1530	4247	2496	3066	2000	1791	1658	2564	2164	2511
ENSG00000236200.5	KDM4A-AS1	424	294	421	1013	735	859	579	516	469	758	601	688
ENSG00000126091.20	ST3GAL3	360	294	458	390	188	267	603	515	466	500	400	478
ENSG00000229444.1	AL451062.1	0	0	0	0	1	0	1	0	0	3	1	2
ENSG00000283414.1	RF00026	1	0	1	0	0	0	0	0	3	0	0	0
ENSG00000233674.2	AL451062.2	1	0	2	0	0	0	1	1	0	1	0	1
ENSG00000283477.1	MIR6079	0	0	0	0	0	0	0	0	0	0	0	0
ENSG00000224751.2	SHMT1P1	0	1	0	1	0	2	1	1	2	0	0	0
ENSG00000117407.16	ARTN	1	1	5	6	1	3	3	3	1	2	3	0
ENSG00000237950.1	AL357079.1	9	2	2	3	1	1	5	3	3	2	3	3
ENSG00000117408.10	IPO13	661	486	726	879	500	508	804	753	636	617	530	628
ENSG00000285649.1	AL357079.2	245	195	324	481	228	309	248	258	236	224	156	234
ENSG00000132768.13	DPH2	1150	857	1470	1830	1121	1340	1227	1154	1040	976	817	1024
ENSG00000117410.13	ATP6V0B	1944	1462	2264	4611	2888	3340	2348	2158	1873	2584	2120	2603
ENSG00000117411.16	B4GALT2	948	724	1048	1161	675	805	1140	1002	870	1076	840	1096
ENSG00000159214.12	CCDC24	45	29	46	60	40	36	57	83	57	42	31	41
ENSG00000196517.11	SLC6A9	263	205	294	883	507	581	491	474	390	414	327	443
ENSG00000230615.6	AL139220.2	0	1	11	8	4	6	2	5	5	16	9	12
ENSG00000227163.2	AL139220.1	0	0	0	0	0	0	0	0	0	0	0	0
ENSG00000271647.1	KRT8P47	0	0	1	0	0	0	0	0	0	0	0	0
ENSG00000239560.3	RN7SL479P	0	0	0	0	0	0	0	0	0	0	0	0
ENSG00000171872.4	KLF17	0	0	0	0	0	0	0	0	0	0	0	0
ENSG00000233514.1	AL356653.1	7	5	8	36	47	40	11	4	2	4	9	4
ENSG00000283039.1	KLF18	0	0	0	0	0	0	0	0	0	0	0	0
ENSG00000226804.4	AL359839.1	0	0	0	0	0	0	0	0	0	0	0	0
ENSG00000200171.1	RF00019	0	0	0	0	0	0	0	0	0	0	0	0
ENSG00000238037.1	OOSP1P1	0	0	0	0	0	0	0	0	0	0	0	0
ENSG00000227994.1	AL035417.1	0	0	0	0	0	0	0	0	0	0	0	0
ENSG00000271329.1	AL035417.2	0	0	0	1	2	1	0	0	0	1	0	1
ENSG00000178028.13	DMAP1	1110	835	1240	1280	774	925	1365	1244	1095	1336	1216	1417
ENSG00000117419.15	ERI3	1024	729	1036	680	447	457	1055	1059	900	881	666	804
ENSG00000233602.1	ERI3-IT1	7	6	4	4	3	1	2	3	5	5	2	4
ENSG00000199385.1	RNU6-369P	0	0	0	0	0	0	0	0	0	0	0	0
ENSG00000187147.17	RNF220	2074	1628	2351	2735	1637	1822	2446	2328	2122	2253	1857	2255
ENSG00000263381.1	MIR5584	3	0	0	0	0	0	0	0	0	1	1	0
ENSG00000126106.13	TMEM53	839	718	1030	1225	736	871	1028	988	894	1018	830	954
ENSG00000198520.11	ARMH1	7	11	4	8	9	2	18	10	13	29	12	29
ENSG00000199377.1	RNU5F-1	2	3	0	0	0	0	0	1	0	2	1	1
ENSG00000200169.1	RNU5D-1	0	0	0	0	0	0	2	1	0	1	2	0
ENSG00000142945.12	KIF2C	3390	2483	3704	3255	2000	1956	3502	3362	2977	3242	2745	3173
ENSG00000225721.5	AL592166.1	4717	3871	5634	7547	3898	5132	6467	5256	4810	4893	4095	4539
ENSG00000142937.11	RPS8	21613	16247	24012	17435	10678	13696	28071	23222	21512	22927	18917	20274
ENSG00000264294.1	SNORD55	57	49	58	139	72	109	58	60	51	60	77	56
ENSG00000200913.1	SNORD46	17	11	27	21	3	7	14	19	10	22	9	19
ENSG00000202031.1	SNORD38A	25	27	25	28	8	11	45	33	22	24	37	28
ENSG00000207421.1	SNORD38B	28	10	29	24	23	35	34	16	16	31	21	27
ENSG00000281859.1	SNORD38B	28	10	29	24	23	35	34	16	16	31	21	27
ENSG00000234093.3	RPS15AP11	8	5	7	4	2	8	5	3	4	6	3	7
ENSG00000142959.4	BEST4	9	6	16	20	9	12	14	13	10	14	11	15
ENSG00000173846.12	PLK3	86	59	92	86	49	66	51	46	33	51	42	54
ENSG00000188396.3	TCTEX1D4	2	4	5	1	0	2	5	5	1	3	2	5
ENSG00000222009.8	BTBD19	104	71	132	50	18	34	79	81	79	75	69	84
ENSG00000117425.13	PTCH2	5	7	4	11	6	13	5	5	3	6	5	10
ENSG00000202444.1	RNU5E-6P	0	2	0	0	0	0	1	1	0	0	1	1
ENSG00000226499.1	AL136380.1	0	0	1	0	0	1	0	1	2	1	0	0
ENSG00000070785.16	EIF2B3	770	578	916	671	376	422	921	837	705	774	619	743
ENSG00000253039.1	RNA5SP47	0	0	1	0	0	0	0	0	0	0	0	0
ENSG00000229815.1	CCNB1IP1P1	5	1	4	4	1	5	1	5	1	8	3	7
ENSG00000232369.1	PPIAP35	1	0	0	0	0	0	0	0	0	0	0	0
ENSG00000268949.1	MRPS17P1	2	1	0	3	0	0	1	3	2	0	3	0
ENSG00000126107.14	HECTD3	857	674	1001	1391	778	897	1157	1026	997	1340	1103	1327
ENSG00000126088.13	UROD	1946	1538	2208	1798	1078	1385	2411	2360	1958	2235	1870	2272
ENSG00000162415.6	ZSWIM5	399	325	422	1107	631	714	391	305	300	653	575	673
ENSG00000234315.1	OSTCP5	1	0	0	0	1	0	0	0	0	0	0	0
ENSG00000281912.1	LINC01144	2	2	6	5	1	7	5	5	2	8	2	8
ENSG00000186603.5	HPDL	10	6	10	5	2	3	10	8	7	3	4	2
ENSG00000132781.17	MUTYH	476	345	510	447	261	243	604	600	480	473	347	450
ENSG00000132773.11	TOE1	804	599	947	701	439	475	961	947	758	749	640	744
ENSG00000070759.16	TESK2	117	72	108	235	138	167	180	144	135	155	118	157
ENSG00000236872.1	PPIAP36	0	0	0	0	0	0	0	0	1	0	0	0
ENSG00000280670.2	CCDC163	164	119	166	192	135	122	212	196	158	226	158	211
ENSG00000132763.14	MMACHC	11075	8309	13088	4348	2745	2987	13500	12490	10964	11900	9814	11165
ENSG00000117450.13	PRDX1	30193	22198	34460	15844	9804	9835	36136	33373	29695	31562	24823	31079
ENSG00000234379.1	HMGB1P48	0	0	0	0	0	0	0	0	0	0	0	0
ENSG00000117448.13	AKR1A1	1871	1444	2190	2922	1902	2284	2721	2422	2216	2799	2340	2836
ENSG00000281133.1	AL355480.3	4	3	1	0	0	2	2	5	0	4	5	6
ENSG00000280836.1	AL355480.1	3	2	3	6	1	0	6	2	0	3	6	5
ENSG00000132780.16	NASP	7529	5937	8968	6612	3968	4262	9329	8608	8017	9401	7932	9360
ENSG00000281112.1	AL355480.2	1	1	0	0	0	0	0	0	0	1	0	0
ENSG00000281825.1	AL355480.4	0	0	0	0	0	0	0	1	0	0	1	0
ENSG00000159588.14	CCDC17	46	31	28	259	164	251	44	34	32	84	65	78
ENSG00000159592.10	GPBP1L1	2272	1794	2626	5035	3148	4118	3058	2792	2589	3068	2670	3044
ENSG00000225447.1	RPS15AP10	6	1	3	82	44	90	7	2	4	7	9	11
ENSG00000234329.1	AL604028.2	15	14	20	418	268	433	21	21	16	34	35	35
ENSG00000159596.6	TMEM69	922	707	1009	501	326	321	1080	1026	855	985	818	964
ENSG00000197429.10	IPP	406	329	432	423	233	218	595	586	458	537	485	527
ENSG00000230896.1	AL604028.1	43	28	32	28	18	22	57	68	40	63	59	64
ENSG00000236111.5	AL603882.1	0	0	1	1	0	0	1	1	2	0	0	0
ENSG00000086015.20	MAST2	1510	1117	1731	3919	2244	2557	2013	1857	1752	2337	1915	2263
ENSG00000232467.2	TMA16P2	0	1	3	1	1	0	0	0	1	2	0	0
ENSG00000117461.14	PIK3R3	943	767	1115	1189	674	725	1343	1321	1191	1505	1232	1403
ENSG00000278139.1	AL358075.4	281	234	323	371	209	205	388	369	329	460	341	377
ENSG00000226957.1	AL358075.1	1	0	1	0	0	0	4	0	2	4	1	1
ENSG00000233114.2	AL358075.3	0	0	0	0	0	0	0	0	0	0	0	0
ENSG00000227857.2	AL358075.2	6	3	10	2	3	2	7	4	5	7	3	11
ENSG00000117472.9	TSPAN1	4	2	1	0	1	2	4	3	3	4	1	4
ENSG00000250719.1	AL672043.1	0	0	0	0	0	0	0	0	0	0	0	0
ENSG00000085998.13	POMGNT1	1146	836	1344	577	329	379	1430	1348	1262	1562	1240	1416
ENSG00000171357.5	LURAP1	4	2	0	3	0	2	1	0	1	3	1	1
ENSG00000085999.11	RAD54L	817	690	1046	1235	772	756	1124	1088	1010	1502	1257	1513
ENSG00000132128.16	LRRC41	1276	971	1483	2508	1556	1756	1918	1711	1596	1944	1615	1916
ENSG00000173660.11	UQCRH	3969	3047	4736	5346	3090	4044	4735	4548	3940	4957	4150	4687
ENSG00000117481.10	NSUN4	817	620	929	1271	719	856	1062	1014	906	1066	948	1073
ENSG00000225779.1	AL122001.1	0	1	0	0	1	3	0	0	0	1	0	0
ENSG00000117480.15	FAAH	39	36	41	146	89	88	72	93	51	64	70	65
ENSG00000232022.7	FAAHP1	0	0	0	0	0	2	0	1	1	0	0	0
ENSG00000224863.2	LINC01398	0	0	0	0	0	0	0	0	0	0	1	0
ENSG00000197587.10	DMBX1	1	0	0	0	0	0	0	0	0	0	0	0
ENSG00000282881.2	AL136373.1	0	0	0	0	0	0	0	0	0	0	0	0
ENSG00000269956.1	MKNK1-AS1	153	89	172	249	170	184	196	187	151	182	164	170
ENSG00000162456.9	KNCN	0	0	0	0	0	0	0	0	0	0	0	0
ENSG00000079277.20	MKNK1	607	429	672	976	634	615	800	753	653	790	660	788
ENSG00000142961.14	MOB3C	34	41	57	50	30	36	102	89	73	69	47	101
ENSG00000123472.12	ATPAF1	1450	1163	1698	781	538	545	1780	1756	1541	1292	1109	1230
ENSG00000233647.2	NENFP1	1	0	0	0	0	0	0	2	0	0	0	0
ENSG00000186118.8	TEX38	0	0	2	1	0	1	0	1	0	1	2	0
ENSG00000228237.5	EFCAB14-AS1	140	114	180	329	164	226	166	158	139	172	153	142
ENSG00000159658.10	EFCAB14	2203	1778	2567	3678	2248	2635	2847	2725	2482	3174	2651	3091
ENSG00000236476.2	AL593856.1	0	0	0	0	0	0	0	0	0	0	0	0
ENSG00000142973.13	CYP4B1	0	0	0	0	0	0	0	0	1	0	2	0
ENSG00000154198.14	CYP4Z2P	0	0	0	0	0	0	0	0	0	0	0	0
ENSG00000238145.2	AL731892.1	0	0	0	0	0	0	0	0	0	0	0	0
ENSG00000187048.12	CYP4A11	0	0	0	0	0	0	0	0	0	0	0	0
ENSG00000259832.1	CYP4A26P	0	0	0	0	0	0	0	0	0	0	0	0
ENSG00000261196.1	CYP4A43P	0	0	0	0	0	0	0	0	0	0	0	0
ENSG00000261593.1	CYP4A27P	0	0	0	0	0	0	0	0	0	0	0	0
ENSG00000261290.1	CYP4A44P	0	0	0	0	0	0	0	0	0	0	0	0
ENSG00000186377.7	CYP4X1	0	0	0	0	0	0	0	0	0	0	0	0
ENSG00000186160.4	CYP4Z1	0	0	0	1	0	0	1	0	0	0	0	0
ENSG00000225154.2	AL450996.1	0	0	0	0	0	0	0	0	0	0	0	0
ENSG00000225506.2	CYP4A22-AS1	3	0	2	2	1	2	5	1	1	5	3	2
ENSG00000162365.11	CYP4A22	0	1	0	0	0	0	0	0	0	0	0	2
ENSG00000225514.1	MTND1P34	0	0	0	0	0	0	1	0	0	0	0	0
ENSG00000224805.2	LINC00853	0	2	1	2	1	2	4	2	0	1	0	2
ENSG00000162366.7	PDZK1IP1	5	4	1	0	0	0	1	3	5	9	6	6
ENSG00000162367.11	TAL1	13	7	15	29	22	36	22	20	22	17	17	20
ENSG00000226252.1	AL135960.1	0	0	0	4	0	1	0	0	0	0	0	0
ENSG00000123473.15	STIL	1748	1391	1956	2498	1456	1600	2059	2077	1824	2027	1678	1862
ENSG00000162368.13	CMPK1	9212	7095	10562	4692	2919	2905	12100	11358	10121	9667	8162	9056
ENSG00000225762.1	LINC01389	17	14	16	137	91	107	42	42	30	105	84	86
ENSG00000186790.5	FOXE3	3	2	4	45	29	61	14	10	2	10	3	13
ENSG00000237424.1	FOXD2-AS1	60	31	53	70	50	77	100	95	87	72	62	70
ENSG00000186564.5	FOXD2	44	53	59	113	41	62	105	82	82	102	78	95
ENSG00000271355.1	AL356458.1	0	0	0	0	0	0	0	0	0	0	0	0
ENSG00000229554.2	RPL21P24	0	0	0	0	0	0	1	0	0	0	0	0
ENSG00000227883.1	ATP6V0E1P4	0	0	0	0	0	0	0	0	0	0	0	0
ENSG00000227947.1	LINC01738	0	0	0	0	0	1	0	0	0	0	0	0
ENSG00000269113.3	TRABD2B	83	70	105	324	191	209	122	77	93	195	172	193
ENSG00000223814.1	AL691459.1	14	12	15	33	26	27	13	13	14	37	29	21
ENSG00000225028.1	AC096541.1	2	1	4	20	19	24	3	0	3	4	1	7
ENSG00000226133.6	AL356289.1	0	0	0	1	0	1	0	1	0	3	2	4
ENSG00000231413.1	AL356289.2	0	0	0	0	0	0	0	0	0	0	0	0
ENSG00000237180.1	CYP46A4P	0	0	0	0	0	0	0	0	0	0	0	1
ENSG00000242267.6	SKINT1L	6	1	1	3	1	1	5	2	3	2	6	3
ENSG00000279096.2	AL356289.3	1	0	0	0	0	0	0	0	1	1	0	0
ENSG00000223720.2	AL109659.1	3	1	2	3	0	0	2	5	3	4	5	6
ENSG00000117834.12	SLC5A9	510	408	594	116	84	78	1070	1043	957	502	427	501
ENSG00000272491.1	AL109659.2	86	73	108	27	17	19	222	184	195	103	86	78
ENSG00000279214.1	AL109659.3	0	0	0	1	0	1	1	0	0	0	0	2
ENSG00000132122.11	SPATA6	261	184	282	219	127	123	353	343	291	404	337	397
ENSG00000224986.2	PPP1R8P1	0	0	0	2	1	3	0	0	0	0	1	0
ENSG00000206700.1	RNU6-723P	0	0	0	0	0	0	0	0	0	0	0	0
ENSG00000235105.1	AL356968.2	4	6	5	17	12	8	1	5	3	5	6	5
ENSG00000223175.1	RNU4-61P	0	0	0	0	0	0	0	0	0	0	0	0
ENSG00000232514.1	AL356968.1	0	0	0	0	0	0	0	0	0	0	0	0
ENSG00000186094.16	AGBL4	0	0	0	1	0	0	0	0	0	0	1	0
ENSG00000162373.12	BEND5	0	0	0	0	0	0	0	0	0	0	0	0
ENSG00000229846.2	AC099788.1	0	0	0	0	0	0	0	0	0	0	0	0
ENSG00000230114.1	AL590432.1	0	0	0	0	0	0	0	0	0	0	0	0
ENSG00000225623.1	AGBL4-IT1	0	0	0	0	0	0	0	0	0	0	0	0
ENSG00000237478.2	AL390023.1	0	0	0	0	0	0	0	0	0	0	0	0
ENSG00000215887.5	ZNF859P	0	0	0	0	0	0	0	0	0	0	0	0
ENSG00000279324.1	AL645730.1	0	0	0	0	0	0	0	0	0	0	0	0
ENSG00000233595.2	MTND2P29	0	0	0	0	0	0	0	0	0	0	0	0
ENSG00000162374.16	ELAVL4	0	1	1	0	0	0	1	1	1	0	0	1
ENSG00000230828.1	AL583843.1	0	0	0	0	0	0	0	0	0	0	0	0
ENSG00000237337.1	AL592182.2	0	0	1	0	0	0	0	0	0	0	0	0
ENSG00000233407.1	AL592182.1	0	0	0	0	0	0	0	0	0	0	0	0
ENSG00000284696.1	AL596275.2	0	0	0	0	0	0	0	0	0	0	0	0
ENSG00000284645.1	AL592182.3	0	0	0	0	0	0	0	0	0	0	0	0
ENSG00000234080.3	AL596275.1	0	0	0	0	0	0	0	0	0	0	0	0
ENSG00000229316.1	HMGB1P45	0	0	0	0	0	0	0	0	0	0	0	0
ENSG00000225671.2	FCF1P6	0	0	1	0	0	0	1	0	0	0	0	1
ENSG00000142700.11	DMRTA2	1	1	1	5	1	4	3	1	2	3	1	2
ENSG00000284700.1	AL049637.2	0	0	0	1	0	0	0	0	0	0	0	0
ENSG00000185104.19	FAF1	1464	1066	1620	1312	771	905	1699	1647	1366	1632	1330	1543
ENSG00000225767.1	AL049637.1	3	1	1	3	1	1	0	2	2	7	3	2
ENSG00000207194.1	RNU6-1026P	0	0	0	0	0	0	0	0	0	0	0	0
ENSG00000230585.2	PHBP12	5	1	3	26	14	20	6	4	1	4	3	4
ENSG00000237130.1	MRPS6P2	0	0	1	0	0	0	0	0	0	0	0	0
ENSG00000123080.10	CDKN2C	282	200	280	168	82	111	362	324	279	259	255	272
ENSG00000265538.1	MIR4421	0	0	0	0	0	0	0	0	0	0	0	0
ENSG00000275816.1	MIR6500	0	0	0	0	0	0	0	0	0	0	0	0
ENSG00000204006.9	C1orf185	0	0	0	0	0	0	0	0	1	0	0	0
ENSG00000200262.1	RF00019	0	0	0	0	0	0	0	0	0	0	0	0
ENSG00000213478.2	CFL1P2	0	0	0	0	0	0	0	0	0	0	1	0
ENSG00000203356.2	LINC01562	0	1	2	2	1	2	2	1	3	1	1	4
ENSG00000123091.4	RNF11	1887	1435	2221	2671	1711	1998	2306	2258	2137	2677	2211	2584
ENSG00000233406.5	AL162430.1	2	2	0	16	7	15	2	1	0	1	2	3
ENSG00000236434.2	AL162430.2	0	1	2	1	1	0	2	1	0	1	0	0
ENSG00000085831.15	TTC39A	252	156	297	181	116	149	271	252	225	223	170	198
ENSG00000261664.5	TTC39A-AS1	7	4	2	2	1	1	5	5	0	12	3	2
ENSG00000085832.16	EPS15	1466	1134	1671	1293	759	819	1895	1770	1573	1640	1354	1573
ENSG00000232027.2	AL671986.1	7	1	5	2	1	3	6	7	5	5	3	4
ENSG00000206595.1	RNU6-877P	0	0	0	0	0	0	0	0	0	0	0	1
ENSG00000238140.1	AC104170.2	0	1	3	0	0	1	0	1	0	2	0	2
ENSG00000227070.1	AC104170.1	4	0	6	4	0	4	8	9	7	5	4	13
ENSG00000252032.1	RNU6-1281P	0	1	0	0	0	0	0	0	0	0	0	0
ENSG00000227742.2	CALR4P	4	0	2	0	0	4	1	3	1	2	0	1
ENSG00000117859.18	OSBPL9	4020	2969	4414	3435	1949	2158	5076	4834	4294	4509	3937	4439
ENSG00000236973.2	GAPDHP51	0	0	0	0	0	1	0	0	0	0	0	0
ENSG00000232846.1	SLC25A6P3	0	0	0	0	0	0	0	0	0	0	0	0
ENSG00000212624.1	RF00568	0	0	1	1	0	3	0	0	0	0	0	0
ENSG00000078618.21	NRDC	5633	4236	6498	1896	1146	1197	7289	6757	6234	5435	4311	5115
ENSG00000266993.3	AL050343.1	920	686	965	293	163	209	1145	1116	1037	874	652	844
ENSG00000272175.1	AL050343.2	2	2	0	4	0	1	5	0	0	3	4	4
ENSG00000283899.1	MIR761	31	31	47	18	15	10	57	54	42	37	27	30
ENSG00000230604.2	TSEN15P2	0	1	2	0	0	1	0	4	0	0	0	1
ENSG00000169213.6	RAB3B	1278	1095	1538	1650	844	863	2142	2044	1908	2321	1958	2419
ENSG00000200839.1	RNA5SP48	1	0	1	0	0	1	1	0	1	1	1	2
ENSG00000229032.1	AL445685.2	1	0	1	1	0	0	0	0	0	0	0	0
ENSG00000264613.2	RN7SL290P	0	0	0	0	0	0	0	0	0	0	0	0
ENSG00000117862.12	TXNDC12	1872	1467	2171	2611	1686	1918	2303	2171	1964	2487	2121	2462
ENSG00000285839.1	AL445685.3	1806	1404	2132	2390	1578	1804	2242	2123	1911	2359	2015	2308
ENSG00000198841.3	KTI12	276	214	330	488	274	365	341	366	297	286	261	289
ENSG00000223390.1	AL445685.1	76	54	67	171	82	143	67	81	70	67	56	78
ENSG00000228369.2	TXNDC12-AS1	1	4	3	2	2	0	1	0	3	2	1	1
ENSG00000134717.17	BTF3L4	2061	1626	2344	3475	2156	2340	2477	2285	2093	2605	2214	2554
ENSG00000157077.14	ZFYVE9	1059	794	1165	1477	886	1028	872	845	755	867	735	840
ENSG00000241745.3	RN7SL788P	0	0	0	0	0	0	0	0	0	0	0	0
ENSG00000228407.2	AL139156.2	4	1	2	7	8	10	3	2	3	5	3	3
ENSG00000223429.1	AL139156.1	0	2	0	0	0	0	1	2	0	0	0	0
ENSG00000224255.2	PDCL3P6	1	0	0	2	0	0	0	0	0	0	0	0
ENSG00000236004.2	AL139156.3	0	0	0	0	0	1	0	0	1	0	0	0
ENSG00000237663.2	DNAJC19P7	0	0	0	1	0	0	0	0	1	0	0	0
ENSG00000213735.2	ANAPC10P1	1	0	0	2	1	1	1	0	0	0	1	0
ENSG00000154222.14	CC2D1B	993	735	1137	703	420	441	1237	1091	1024	995	854	1031
ENSG00000272100.1	AL513218.1	136	96	150	71	39	32	183	157	174	158	115	150
ENSG00000224680.4	PLA2G12AP1	3	4	9	12	13	4	6	5	7	13	12	13
ENSG00000085840.12	ORC1	1320	1108	1581	2255	1305	1558	1675	1563	1346	1724	1426	1615
ENSG00000134748.12	PRPF38A	2061	1600	2302	2414	1498	1764	2287	2192	1935	2352	1990	2408
ENSG00000134744.13	TUT4	1386	1103	1666	2293	1250	1527	1902	1770	1788	1979	1644	2016
ENSG00000272371.1	AL591167.1	0	0	0	0	0	0	0	1	0	0	0	1
ENSG00000236290.1	EEF1GP7	0	1	0	0	0	0	1	1	0	0	0	1
ENSG00000116157.5	GPX7	156	108	191	204	120	138	236	219	175	238	165	209
ENSG00000182183.14	SHISAL2A	2	1	3	5	4	12	3	6	3	4	2	5
ENSG00000162377.5	COA7	1365	1065	1470	2383	1384	1593	1518	1448	1266	1398	1182	1453
ENSG00000233664.1	NDUFS5P3	0	0	0	0	0	0	0	0	0	0	0	0
ENSG00000239640.3	RN7SL62P	0	0	0	0	0	0	0	0	0	0	0	0
ENSG00000162378.12	ZYG11B	1140	904	1363	1740	956	1095	1774	1659	1552	1601	1442	1564
ENSG00000252018.1	RNU2-30P	1	1	1	2	0	0	0	1	0	0	0	0
ENSG00000228929.1	RPS13P2	18	15	27	44	29	27	20	15	13	24	14	17
ENSG00000206627.1	RNU6-969P	0	0	2	0	0	1	0	3	0	0	1	0
ENSG00000203995.9	ZYG11A	439	335	482	842	449	502	540	575	497	505	510	522
ENSG00000242391.2	AC099677.4	51	32	44	112	68	55	52	72	62	66	59	55
ENSG00000121310.16	ECHDC2	1182	914	1317	1753	1029	1285	1632	1472	1430	1756	1359	1793
ENSG00000230953.2	AC099677.1	19	17	8	33	12	11	20	23	15	27	19	24
ENSG00000231866.2	AC099677.2	0	1	0	0	0	0	0	0	0	0	1	0
ENSG00000116171.17	SCP2	4492	3463	5222	3453	1957	2226	5742	5145	4744	5299	4409	4899
ENSG00000264834.1	MIR1273F	0	0	0	0	0	0	0	0	0	0	0	0
ENSG00000266188.1	MIR5095	0	0	0	0	0	0	0	0	0	0	1	0
ENSG00000265815.1	MIR1273G	0	0	0	0	0	0	0	0	0	0	0	0
ENSG00000237279.2	AC099677.3	0	0	0	0	0	1	0	0	0	0	0	0
ENSG00000236360.2	AL445183.3	6	6	7	38	19	21	13	7	8	15	11	11
ENSG00000226147.1	TUBBP10	7	3	4	22	15	33	9	5	6	13	12	9
ENSG00000174348.13	PODN	88	64	108	54	34	58	74	67	56	49	55	69
ENSG00000232993.1	AL445183.1	23	10	19	16	4	19	18	18	20	10	8	17
ENSG00000227644.2	HIGD1AP11	4	7	5	1	1	2	1	2	2	1	5	2
ENSG00000162383.12	SLC1A7	268	203	289	100	52	52	177	187	163	144	101	169
ENSG00000235563.1	AL445183.2	15	7	21	7	7	4	5	7	6	15	7	17
ENSG00000277397.1	AL606760.4	0	0	0	0	0	0	0	1	0	0	0	0
ENSG00000157184.6	CPT2	867	680	989	894	482	636	1067	1137	849	926	729	875
ENSG00000236723.2	AL606760.2	510	423	606	535	344	414	641	713	536	576	449	540
ENSG00000162384.13	C1orf123	747	565	832	360	198	218	948	889	769	748	652	794
ENSG00000259818.1	AL606760.3	0	0	1	2	0	6	5	2	1	5	1	1
ENSG00000162385.10	MAGOH	1762	1362	2046	1981	1132	1140	2201	1943	1632	2124	1844	2138
ENSG00000226754.1	AL606760.1	103	91	121	36	19	20	142	116	102	91	90	99
ENSG00000157193.16	LRP8	1691	1300	1820	1734	996	1051	1937	1930	1710	1750	1564	1735
ENSG00000234578.1	AL355483.4	0	3	4	3	1	6	3	3	3	4	4	5
ENSG00000228838.1	AL355483.2	43	21	52	104	54	45	33	30	44	35	43	31
ENSG00000225030.1	AL355483.1	2	2	1	1	0	0	2	4	7	7	0	5
ENSG00000232762.1	AL355483.3	8	4	4	4	1	0	13	13	11	7	5	5
ENSG00000225675.2	LINC01771	4	1	2	1	1	1	0	4	0	1	0	3
ENSG00000285954.1	AC119428.3	0	0	0	0	0	0	0	0	1	0	0	0
ENSG00000226938.1	AC119428.1	0	0	0	0	0	0	1	0	1	0	0	0
ENSG00000230138.1	AC119428.2	0	0	0	0	0	0	0	0	0	0	0	0
ENSG00000236253.7	SLC25A3P1	0	0	0	1	0	0	0	0	0	0	0	0
ENSG00000143006.7	DMRTB1	0	0	0	0	0	0	0	0	0	0	0	0
ENSG00000174332.5	GLIS1	0	0	0	4	0	3	0	0	0	0	0	0
ENSG00000239007.1	RNU7-95P	0	0	0	0	0	0	0	0	0	0	0	0
ENSG00000058804.11	NDC1	4224	3096	4591	2739	1522	1414	4689	4448	3960	4820	3978	4599
ENSG00000201003.1	RF00418	2	0	3	0	1	1	3	2	1	3	2	1
ENSG00000229687.2	AL049745.1	0	0	0	0	0	0	0	0	0	0	0	0
ENSG00000058799.14	YIPF1	403	322	454	889	544	612	555	525	421	593	471	527
ENSG00000211452.10	DIO1	16	14	13	23	3	10	59	67	58	36	27	25
ENSG00000081870.11	HSPB11	881	711	1080	628	360	316	1247	1231	1080	1390	1199	1368
ENSG00000116212.14	LRRC42	1117	810	1284	3120	2051	2386	1507	1415	1241	1905	1579	1812
ENSG00000219102.3	HNRNPA3P12	16	6	13	10	5	7	21	11	8	7	6	8
ENSG00000203985.10	LDLRAD1	7	0	0	2	0	0	9	10	10	5	5	6
ENSG00000116209.11	TMEM59	2213	1747	2596	2660	1756	2051	2866	2693	2470	3023	2498	2922
ENSG00000280378.1	AL353898.3	4	4	6	3	2	6	3	3	6	5	5	10
ENSG00000116205.13	TCEANC2	399	286	429	553	311	327	550	449	443	515	436	520
ENSG00000283749.1	MIR4781	0	0	0	0	0	0	0	0	0	0	0	0
ENSG00000225183.1	AL353898.1	0	0	0	0	0	1	0	0	0	0	0	0
ENSG00000279049.1	AL353898.2	13	8	27	11	7	4	13	22	12	13	18	12
ENSG00000256407.2	AL357673.1	103	70	91	50	29	34	109	87	107	50	72	73
ENSG00000157211.11	CDCP2	0	0	0	1	0	1	0	0	1	0	1	0
ENSG00000280425.2	AL357673.2	2	0	1	0	1	1	0	1	1	0	0	0
ENSG00000215883.10	CYB5RL	355	250	362	140	67	80	408	313	363	202	200	247
ENSG00000116221.15	MRPL37	2954	2113	3235	3068	1931	2366	3490	3152	2696	3420	2780	3232
ENSG00000157216.15	SSBP3	1287	944	1509	1484	987	1106	1554	1501	1302	1696	1392	1697
ENSG00000198711.5	SSBP3-AS1	19	24	18	42	22	27	32	33	29	35	25	35
ENSG00000225632.1	AL161644.1	0	0	0	0	0	0	1	0	0	0	1	0
ENSG00000232245.1	AL035415.1	0	0	0	0	0	0	0	0	0	0	0	0
ENSG00000235741.1	AC099796.1	0	0	0	0	0	0	0	0	0	0	0	0
ENSG00000237173.1	AC099796.2	0	0	0	0	0	0	0	0	0	0	0	0
ENSG00000227453.1	HNRNPA1P63	0	0	0	0	0	0	0	0	0	0	0	0
ENSG00000162390.17	ACOT11	440	372	498	265	167	196	827	724	651	740	620	735
ENSG00000162391.11	FAM151A	951	713	1017	700	428	501	1943	1780	1583	1720	1429	1734
ENSG00000230728.1	AL590093.1	3	1	2	1	0	0	2	2	5	4	3	3
ENSG00000184313.19	MROH7	9	13	7	7	6	6	12	9	16	5	6	11
ENSG00000271723.5	MROH7-TTC4	926	652	1021	1465	871	1038	1197	1097	953	1186	1048	1197
ENSG00000243725.6	TTC4	925	651	1034	1474	879	1041	1203	1104	955	1199	1055	1203
ENSG00000162396.5	PARS2	222	191	228	243	159	174	264	267	237	191	172	176
ENSG00000006555.10	TTC22	165	105	179	91	36	52	214	182	149	172	162	167
ENSG00000237453.1	AC096536.1	0	0	0	0	0	0	1	0	0	0	2	3
ENSG00000162398.11	LEXM	8	7	9	11	2	11	9	12	15	11	11	11
ENSG00000116133.12	DHCR24	25398	19276	28939	41581	23425	29288	38161	35151	31581	25252	20916	24734
ENSG00000242396.1	AC096536.2	1318	1130	1507	6979	3168	4087	2130	2103	1727	1287	1081	1346
ENSG00000233203.6	DHCR24-DT	7	7	6	13	5	10	10	15	4	16	7	15
ENSG00000284601.1	AL590440.2	0	0	0	0	2	0	0	0	0	0	0	0
ENSG00000143001.4	TMEM61	0	1	0	3	0	1	0	0	1	0	1	0
ENSG00000233271.1	AL590440.1	0	1	0	2	0	1	0	0	1	0	0	0
ENSG00000162399.7	BSND	1	0	0	4	2	3	4	2	1	5	5	4
ENSG00000169174.10	PCSK9	3460	2711	3756	4079	2291	3314	7171	6246	5548	3177	2471	3150
ENSG00000162402.13	USP24	3763	2951	4211	5855	3053	3476	5135	4847	4613	5899	4960	5875
ENSG00000231090.2	MIR4422HG	0	0	1	0	1	1	0	2	0	0	2	0
ENSG00000231095.1	GYG1P3	0	0	0	0	0	0	1	0	0	0	0	0
ENSG00000265822.1	MIR4422	0	0	0	0	0	0	0	0	0	0	0	0
ENSG00000234810.3	AL603840.1	0	1	1	4	1	3	1	4	4	4	2	2
ENSG00000231900.3	GOT2P1	0	0	0	0	0	0	0	0	0	0	0	0
ENSG00000232198.2	MTCO2P34	0	0	0	0	0	0	0	0	0	0	0	0
ENSG00000199831.1	RN7SKP291	0	0	0	0	0	0	0	0	0	0	0	0
ENSG00000252162.1	RNU6-830P	0	0	0	0	0	0	0	0	0	0	0	0
ENSG00000272051.1	RF00019	0	0	0	0	0	0	0	0	0	0	0	1
ENSG00000233079.2	LINC01755	0	0	0	1	0	1	0	1	0	2	1	2
ENSG00000230250.2	LINC01753	0	0	0	1	0	0	0	0	1	1	0	0
ENSG00000227104.3	PIGQP1	0	0	0	0	0	0	0	0	0	0	0	0
ENSG00000235612.1	AL353681.1	0	0	0	0	1	1	0	2	0	1	3	0
ENSG00000260971.4	AC119674.1	14	8	15	42	23	26	14	11	12	30	28	28
ENSG00000284686.1	AC119674.2	222	209	307	535	346	581	333	292	268	273	249	290
ENSG00000229871.1	RPSAP20	1	0	0	2	0	2	1	1	0	1	0	0
ENSG00000223956.2	LINC01767	5	4	1	5	5	4	3	6	4	6	4	6
ENSG00000162407.8	PLPP3	846	698	1027	1661	1096	1696	1230	1067	981	982	872	1023
ENSG00000236776.1	RPL21P23	0	0	2	0	0	0	1	2	0	0	0	2
ENSG00000224980.1	RPL23AP85	0	0	1	0	0	0	1	0	1	0	0	0
ENSG00000225475.1	AC099789.1	0	0	0	0	0	0	0	0	0	0	0	0
ENSG00000162409.10	PRKAA2	733	580	891	1695	946	1196	1342	1244	1169	1198	1038	1254
ENSG00000187889.12	FYB2	45	40	44	19	14	12	94	108	83	73	70	77
ENSG00000229913.1	AL360295.1	0	0	0	0	0	0	0	2	0	0	0	0
ENSG00000157131.10	C8A	288	172	323	254	175	181	386	344	326	463	405	452
ENSG00000021852.12	C8B	12	9	5	9	15	13	70	49	53	16	28	17
ENSG00000236341.1	AL161740.1	65	51	74	44	24	31	51	73	68	44	30	45
ENSG00000173406.15	DAB1	1076	816	1291	663	347	422	1088	1089	1024	763	613	797
ENSG00000227935.1	AL390243.1	0	0	2	0	0	0	2	3	1	1	0	0
ENSG00000236888.1	RPS20P5	0	0	0	0	0	0	0	0	0	0	0	0
ENSG00000226759.7	DAB1-AS1	0	0	0	0	0	0	0	0	0	1	0	0
ENSG00000229887.4	HNRNPA1P6	0	0	0	1	1	0	0	0	0	0	0	0
ENSG00000223416.3	RPS26P15	0	1	0	3	2	1	0	0	1	0	0	0
ENSG00000235038.1	AL445193.2	0	0	0	0	0	0	0	0	0	0	0	0
ENSG00000230546.1	AL445193.1	0	0	0	0	0	0	0	0	0	0	0	0
ENSG00000233216.1	AL357373.1	0	0	0	0	0	0	0	0	0	0	0	1
ENSG00000162600.11	OMA1	328	249	436	140	96	85	444	464	381	312	261	310
ENSG00000270209.1	AL035411.2	0	0	0	0	0	0	0	0	1	0	0	0
ENSG00000264128.2	RN7SL713P	0	0	0	0	0	0	0	0	0	0	0	0
ENSG00000184292.6	TACSTD2	0	0	1	3	3	2	0	0	1	2	0	1
ENSG00000185839.3	AL035411.1	11	7	14	50	38	32	10	7	8	9	6	10
ENSG00000162601.9	MYSM1	1799	1424	2066	2558	1383	1554	2345	2383	2127	2299	2042	2296
ENSG00000283445.1	AL136985.3	1	0	0	2	1	0	0	1	1	3	1	0
ENSG00000177606.6	JUN	1651	1255	2120	7255	3931	5357	2330	2254	2021	3177	2728	3388
ENSG00000234807.6	LINC01135	3	0	0	5	5	3	6	2	2	3	8	7
ENSG00000272226.1	AL136985.2	0	2	4	2	0	0	6	1	1	2	3	4
ENSG00000231740.1	AL136985.1	0	0	0	0	0	0	0	0	0	0	0	1
ENSG00000232453.6	AC105277.1	10	2	11	18	5	11	13	6	9	13	18	14
ENSG00000237352.3	LINC01358	1	0	1	0	0	0	2	2	1	1	2	1
ENSG00000228121.1	PHBP3	0	0	0	3	0	0	0	0	0	0	1	0
ENSG00000241042.1	AL592431.2	0	0	0	0	0	0	0	0	0	0	0	0
ENSG00000235215.2	AL592431.1	0	0	0	0	0	0	0	0	0	0	0	0
ENSG00000224609.7	HSD52	7	7	4	5	3	2	4	8	5	7	5	7
ENSG00000270457.1	AC093424.1	2	0	0	1	0	0	0	2	1	0	0	2
ENSG00000172456.17	FGGY	58	53	87	55	33	35	94	84	78	152	114	127
ENSG00000266150.1	MIR4711	0	0	0	0	0	0	0	0	0	0	0	0
ENSG00000226883.1	AL035416.1	0	0	0	0	0	0	0	2	1	2	0	1
ENSG00000134709.10	HOOK1	1497	1254	1769	1651	902	885	2018	2065	1811	1701	1513	1660
ENSG00000134716.10	CYP2J2	289	208	301	935	560	658	332	326	295	494	381	524
ENSG00000265535.2	RN7SL475P	0	0	0	0	0	0	0	0	0	0	0	0
ENSG00000162598.13	C1orf87	0	0	0	0	1	3	0	0	0	0	0	0
ENSG00000229332.2	PGBD4P8	0	0	0	1	0	1	0	0	0	0	0	0
ENSG00000238242.1	AC097066.1	0	0	0	0	0	0	0	0	0	0	0	0
ENSG00000226476.3	LINC01748	262	227	272	643	348	488	266	262	229	306	217	299
ENSG00000231252.2	AC099792.1	1	1	0	0	1	0	0	0	1	0	0	0
ENSG00000162599.15	NFIA	414	324	429	371	230	281	515	498	439	445	399	459
ENSG00000237928.5	NFIA-AS2	0	0	0	0	0	0	0	0	0	0	0	2
ENSG00000270742.1	AC096947.1	0	1	2	1	1	1	0	2	2	1	1	3
ENSG00000237853.6	NFIA-AS1	1	0	1	0	0	1	0	1	0	1	0	0
ENSG00000284808.1	AC099791.3	0	0	0	0	0	0	0	0	0	0	0	0
ENSG00000223920.2	AC099791.1	1	0	0	11	4	14	0	0	0	0	0	1
ENSG00000162604.12	TM2D1	676	483	729	547	306	375	900	706	745	746	628	769
ENSG00000271200.1	AC099791.2	0	0	0	0	0	2	0	0	0	0	1	0
ENSG00000132849.20	PATJ	88	79	106	28	19	18	153	133	128	87	65	87
ENSG00000200575.1	RNU6-414P	0	0	0	0	0	0	0	0	0	0	0	0
ENSG00000212360.1	RNU6-1177P	0	0	0	0	0	0	0	0	0	0	0	0
ENSG00000236646.1	LAMTOR5P1	0	0	0	0	0	0	0	0	0	0	0	0
ENSG00000242860.3	RN7SL180P	0	0	0	0	0	0	0	0	0	0	0	0
ENSG00000263908.1	MIR3116-1	0	0	0	0	0	0	0	0	0	0	0	0
ENSG00000283690.1	MIR3116-2	0	0	0	0	0	0	0	0	0	0	0	0
ENSG00000234204.1	PIGPP2	0	0	0	0	0	0	0	0	0	0	0	0
ENSG00000234088.1	RPS15AP7	0	0	0	0	0	0	0	0	0	0	0	0
ENSG00000240563.1	L1TD1	1	0	0	0	0	0	0	0	0	1	0	0
ENSG00000237227.1	AL162739.1	0	0	0	0	0	0	0	0	0	0	0	0
ENSG00000200174.1	RF00019	0	0	0	0	0	0	0	0	0	0	0	0
ENSG00000132854.18	KANK4	210	160	285	43	34	25	427	398	325	167	159	164
ENSG00000201153.1	RNU6-371P	0	0	0	0	0	0	0	0	0	0	0	1
ENSG00000162607.12	USP1	3268	2618	3844	3457	2405	2593	4064	3915	3510	3596	3031	3456
ENSG00000116641.17	DOCK7	2515	1911	2802	3206	1828	2016	3100	2955	2678	3548	2954	3408
ENSG00000270549.1	AL451044.1	0	0	0	3	1	2	0	0	0	0	0	0
ENSG00000132855.4	ANGPTL3	7696	5938	8847	962	621	566	12151	11248	10013	4716	3671	4412
ENSG00000278967.1	AL138847.2	472	428	614	123	58	67	780	711	693	551	413	524
ENSG00000213703.2	AL138847.1	2	1	0	7	10	6	0	1	0	3	1	2
ENSG00000235545.1	AC103923.1	15	9	11	13	5	7	18	20	26	29	12	14
ENSG00000125703.14	ATG4C	375	284	413	501	302	348	438	476	387	589	475	549
ENSG00000234318.1	AC099794.1	0	0	0	1	0	2	1	0	0	0	0	0
ENSG00000237163.1	AC099794.2	0	0	0	0	0	1	0	0	0	0	0	0
ENSG00000229537.6	LINC01739	0	0	0	0	0	0	0	0	0	0	0	0
ENSG00000227485.1	AL162400.1	0	0	0	0	0	0	0	0	0	0	0	0
ENSG00000229225.1	AL162400.2	0	0	0	0	0	0	0	0	0	0	0	0
ENSG00000203605.3	AC096543.1	0	0	0	0	0	0	0	0	0	0	0	0
ENSG00000224209.7	LINC00466	0	0	0	0	1	0	0	0	1	0	0	0
ENSG00000252259.1	RNA5SP49	0	0	0	0	0	0	0	0	0	0	0	0
ENSG00000228734.2	AC096543.2	0	0	0	0	0	0	0	0	0	0	0	1
ENSG00000223683.1	RPSAP65	0	0	0	0	0	0	0	0	0	0	0	0
ENSG00000230798.5	FOXD3-AS1	1	1	1	6	1	3	1	1	0	1	6	0
ENSG00000187140.5	FOXD3	0	2	0	4	2	3	0	2	1	0	1	1
ENSG00000275836.1	MIR6068	0	0	0	0	0	1	0	0	0	0	0	0
ENSG00000252784.1	RF00019	0	0	0	0	0	0	0	0	0	0	0	0
ENSG00000236674.1	AL049636.1	0	0	0	0	0	0	0	0	0	0	0	0
ENSG00000088035.16	ALG6	665	557	843	279	163	147	886	813	744	555	457	538
ENSG00000142856.16	ITGB3BP	969	824	1140	900	476	446	1245	1093	999	1015	883	1000
ENSG00000203965.12	EFCAB7	196	161	212	271	165	162	268	246	215	266	213	277
ENSG00000264271.2	RN7SL488P	0	0	0	0	0	0	0	0	0	0	0	0
ENSG00000251720.1	RNU7-123P	1	1	1	4	2	3	4	3	4	1	0	4
ENSG00000116652.6	DLEU2L	7	7	5	11	8	7	6	6	8	12	6	17
ENSG00000276884.1	RF02110	0	1	0	3	2	1	1	1	2	2	0	1
ENSG00000278287.1	RF02109	0	1	0	3	2	1	1	1	1	2	0	4
ENSG00000277565.1	RF02108	0	1	0	3	1	1	1	2	0	3	0	4
ENSG00000275823.1	RF02107	0	1	0	0	1	2	0	2	0	3	0	4
ENSG00000277689.1	RF02106	0	0	0	0	0	2	0	2	0	3	1	3
ENSG00000274199.1	RF02105	1	0	0	0	1	1	0	1	0	1	1	0
ENSG00000079739.16	PGM1	1208	891	1363	1564	909	1030	1828	1662	1439	1633	1406	1608
ENSG00000244256.3	RN7SL130P	3	4	2	4	6	6	6	6	7	5	4	5
ENSG00000185483.11	ROR1	101	83	121	306	155	228	129	127	113	116	92	116
ENSG00000177452.7	AL161742.1	0	0	1	0	0	0	0	0	0	0	0	0
ENSG00000228056.3	CFL1P3	0	0	0	0	1	0	0	0	0	0	0	0
ENSG00000207190.1	RNU6-809P	0	0	0	0	0	0	0	0	0	0	0	0
ENSG00000200508.1	RF00019	0	0	0	0	0	0	1	0	0	0	0	0
ENSG00000223949.6	ROR1-AS1	0	0	1	3	0	0	1	0	0	0	0	2
ENSG00000284928.1	AL445205.1	0	0	0	1	2	1	0	0	0	0	0	0
ENSG00000177414.13	UBE2U	0	0	0	0	1	0	0	0	0	0	0	0
ENSG00000238653.1	RNU7-62P	0	0	0	0	0	0	0	0	0	0	0	0
ENSG00000158966.14	CACHD1	236	173	262	429	211	279	241	235	213	242	207	251
ENSG00000264470.1	MIR4794	0	0	0	0	0	0	0	0	0	0	0	0
ENSG00000162437.14	RAVER2	277	214	281	372	226	213	348	290	254	373	311	378
ENSG00000162434.11	JAK1	3208	2507	3816	5696	3356	3987	4576	4337	3845	4720	3977	4375
ENSG00000234784.2	AL606517.2	0	0	0	0	0	0	0	0	0	0	1	0
ENSG00000233877.2	AL606517.1	0	1	0	1	0	0	0	1	1	0	0	0
ENSG00000226891.8	LINC01359	5	5	7	2	1	1	10	10	4	5	7	6
ENSG00000185031.6	SLC2A3P2	1	0	2	1	1	0	1	3	1	1	0	1
ENSG00000272506.1	AL357078.3	1	1	1	0	0	1	4	3	1	2	1	4
ENSG00000212257.1	RNU6-1176P	0	0	0	0	0	0	0	0	0	0	0	0
ENSG00000265996.1	MIR3671	1	2	3	0	0	0	1	3	1	0	0	1
ENSG00000199135.1	MIR101-1	0	0	0	0	0	0	0	0	0	0	0	0
ENSG00000231485.1	AL357078.1	0	0	0	2	0	0	1	0	0	0	1	0
ENSG00000235804.2	AL357078.2	0	0	0	0	0	0	0	0	0	0	0	0
ENSG00000234496.2	MRPS21P1	0	0	0	0	0	0	0	0	0	0	0	0
ENSG00000162433.14	AK4	4442	3503	4984	7551	4354	4679	9180	8280	7617	7446	6184	7383
ENSG00000231622.1	RPS29P7	1	0	1	1	0	1	0	0	1	0	0	1
ENSG00000116675.15	DNAJC6	97	74	123	528	315	367	157	140	121	232	171	276
ENSG00000229294.1	AL139294.1	0	0	0	1	0	1	3	0	0	1	0	0
ENSG00000234144.1	COX6CP13	0	0	0	1	0	0	0	0	0	0	0	0
ENSG00000222624.1	RNU2-15P	0	0	0	0	0	0	0	0	0	0	0	0
ENSG00000213625.8	LEPROT	2407	1777	2657	1548	875	899	2907	2829	2572	3568	2971	3553
ENSG00000116678.19	LEPR	578	473	620	1178	579	685	685	657	589	910	781	936
ENSG00000237852.1	AC119800.1	1	0	0	14	5	8	0	1	0	1	0	0
ENSG00000224570.1	AC097063.1	9	4	9	12	7	17	4	3	4	9	5	8
ENSG00000285079.1	AL513493.1	0	0	0	0	0	0	0	0	0	0	0	0
ENSG00000239319.3	RN7SL854P	0	0	0	0	0	0	0	0	0	0	0	0
ENSG00000184588.17	PDE4B	9	10	9	4	4	2	13	13	12	8	4	2
ENSG00000227466.1	AL590783.1	0	0	0	0	0	0	0	1	0	0	0	0
ENSG00000223152.1	RNU4-88P	0	0	0	0	0	0	0	0	0	0	0	0
ENSG00000118473.21	SGIP1	0	0	4	0	0	0	0	2	2	1	1	2
ENSG00000264720.3	MIR3117	0	0	0	0	0	0	0	0	0	0	0	0
ENSG00000248458.2	AL139147.1	0	0	0	0	0	0	0	0	0	0	0	0
ENSG00000152760.9	TCTEX1D1	40	29	56	22	11	4	58	49	43	34	20	26
ENSG00000172410.4	INSL5	0	0	0	0	0	0	0	0	0	0	1	0
ENSG00000152763.16	WDR78	48	38	54	67	40	47	58	53	60	66	44	66
ENSG00000231080.1	AL592161.1	6	5	10	5	2	6	7	6	5	9	9	7
ENSG00000198160.14	MIER1	1185	877	1375	1930	1163	1458	1521	1406	1282	1547	1312	1434
ENSG00000116704.7	SLC35D1	3809	3070	4276	2788	1562	1550	5613	5545	4998	4472	3765	4416
ENSG00000203963.11	C1orf141	0	0	1	1	0	2	0	0	0	1	3	2
ENSG00000252433.1	RF00322	0	0	0	0	0	0	0	0	0	0	0	0
ENSG00000275678.1	AL133320.1	0	0	0	0	0	0	0	0	0	1	0	0
ENSG00000162594.15	IL23R	9	3	5	30	23	14	10	12	6	18	27	22
ENSG00000253074.1	RNU6-586P	0	0	0	0	0	0	0	0	0	0	0	0
ENSG00000252116.1	RNU4ATAC4P	0	0	0	0	0	0	0	0	0	0	0	0
ENSG00000228523.1	AL389925.1	0	0	0	0	0	0	0	0	0	0	0	0
ENSG00000081985.11	IL12RB2	21	15	18	10	6	6	25	20	32	14	7	8
ENSG00000142864.14	SERBP1	18238	14167	21392	21299	13806	15166	20556	19937	18327	19747	16668	19015
ENSG00000223263.1	RNU6-387P	5	2	5	4	5	6	4	8	5	6	4	3
ENSG00000235200.2	LINC01702	0	0	0	0	0	0	0	0	0	0	0	0
ENSG00000207504.1	RNU6-1031P	0	0	0	0	0	0	0	0	0	0	0	0
ENSG00000238139.2	AL590559.1	0	0	0	0	0	0	0	0	0	0	0	0
ENSG00000242482.3	RN7SL392P	0	0	0	0	0	0	0	0	0	0	0	0
ENSG00000232048.2	HNRNPCP9	0	0	0	0	0	0	0	0	0	0	0	0
ENSG00000116717.12	GADD45A	315	218	375	1012	597	757	394	400	346	427	325	404
ENSG00000172380.5	GNG12	1533	1231	1813	1789	1041	1074	1742	1685	1457	1954	1779	2045
ENSG00000238778.1	RNU7-80P	0	0	0	0	0	0	0	1	0	0	0	0
ENSG00000232284.7	GNG12-AS1	10	8	12	28	19	20	13	14	25	19	17	44
ENSG00000235055.3	AL157407.1	0	0	0	0	0	1	0	0	0	2	0	0
ENSG00000162595.6	DIRAS3	0	1	0	0	0	0	0	1	0	3	0	1
ENSG00000228431.1	ARL5AP3	0	0	0	0	1	0	0	0	0	1	0	0
ENSG00000116729.13	WLS	452	318	499	746	422	511	581	518	549	657	589	688
ENSG00000234383.1	CTBP2P8	1	0	0	1	0	3	1	1	1	1	4	2
ENSG00000221203.1	MIR1262	0	0	0	0	0	0	0	0	0	1	1	0
ENSG00000229133.1	RPS7P4	2	0	1	0	0	0	1	1	0	0	0	0
ENSG00000225242.2	COX6B1P7	0	0	0	0	0	0	0	0	0	0	0	0
ENSG00000237622.1	ELOCP18	0	0	0	0	0	0	0	0	0	0	0	0
ENSG00000229440.1	AL139413.1	0	0	0	0	0	0	0	0	0	0	0	0
ENSG00000116745.6	RPE65	0	0	0	0	1	1	0	0	0	0	0	0
ENSG00000024526.16	DEPDC1	1923	1528	2185	1228	757	786	2136	2239	2023	1877	1554	1765
ENSG00000233589.1	AL138789.1	279	235	303	244	131	153	296	329	278	250	231	209
ENSG00000234264.1	DEPDC1-AS1	8	13	28	16	2	1	25	17	17	17	18	20
ENSG00000225167.1	TXNP2	0	0	0	0	0	0	0	0	0	0	0	0
ENSG00000285041.1	AL035412.1	2	1	1	1	1	0	1	3	2	0	1	1
ENSG00000285407.1	AL033530.1	123	78	149	214	122	166	130	117	102	186	144	174
ENSG00000285473.1	AL691520.1	11	6	10	3	2	1	5	12	14	13	13	17
ENSG00000223883.1	LINC01707	1	0	2	0	1	0	1	2	3	0	0	1
ENSG00000235446.2	AL512271.1	0	0	0	0	0	0	0	0	0	0	0	0
ENSG00000229639.1	LINC01758	2	2	1	2	1	1	7	7	3	3	2	1
ENSG00000033122.18	LRRC7	51	37	68	124	59	80	75	88	80	102	97	90
ENSG00000270615.1	SGO1P1	0	0	0	0	0	0	0	0	0	0	0	0
ENSG00000240692.3	RN7SL538P	0	0	0	0	0	0	0	0	0	0	0	0
ENSG00000229359.2	PIN1P1	0	0	0	0	0	0	0	0	0	0	0	0
ENSG00000237919.5	AL158840.1	0	0	0	0	0	0	0	0	0	0	0	0
ENSG00000066557.5	LRRC40	1651	1326	1878	1260	771	705	2324	2338	2073	2128	1820	2057
ENSG00000244389.3	RN7SL242P	0	0	1	1	0	0	0	2	1	0	0	0
ENSG00000116754.13	SRSF11	5873	4626	6672	7507	4869	5893	7196	6680	6291	7844	6475	7731
ENSG00000228988.1	AL353771.1	1	0	2	1	0	0	1	0	1	1	1	2
ENSG00000118454.12	ANKRD13C	833	645	1002	695	430	523	1006	923	827	888	760	850
ENSG00000197568.13	HHLA3	67	43	76	53	25	35	94	84	73	85	50	63
ENSG00000226088.1	AL158839.1	1	0	1	4	0	0	1	4	4	3	2	5
ENSG00000116761.11	CTH	186	134	151	1884	1067	1426	223	224	213	226	187	210
ENSG00000278636.1	RF00017	0	0	0	0	0	0	0	0	0	0	0	0
ENSG00000271992.1	AL354872.2	14	13	13	48	37	43	17	7	17	16	13	19
ENSG00000233020.1	AL354872.1	0	0	0	0	0	1	0	0	0	0	0	0
ENSG00000237033.2	CASP3P1	0	0	0	1	1	1	0	1	0	0	0	0
ENSG00000229051.1	LINC01788	7	1	5	3	1	1	8	4	3	6	5	5
ENSG00000226208.1	AL513285.1	0	0	0	0	0	0	0	0	0	0	0	0
ENSG00000050628.20	PTGER3	1	0	1	4	0	6	0	1	0	0	0	0
ENSG00000235782.1	AL031429.1	0	0	0	0	0	0	0	0	0	0	0	0
ENSG00000269933.1	AL031429.2	0	0	0	0	0	0	0	0	0	0	0	0
ENSG00000235079.1	ZRANB2-AS1	545	426	592	575	321	369	634	644	588	711	666	697
ENSG00000132485.13	ZRANB2	3299	2583	3740	3219	1798	1940	3929	3932	3417	4669	4100	4606
ENSG00000207721.1	MIR186	13	9	10	5	2	3	17	15	14	18	18	18
ENSG00000229956.10	ZRANB2-AS2	9	6	14	7	4	5	10	5	8	7	10	9
ENSG00000226324.1	AL358453.1	0	0	0	0	0	0	0	0	0	0	0	0
ENSG00000172260.14	NEGR1	81	63	115	27	13	19	137	131	124	91	75	77
ENSG00000231985.1	AL354949.1	0	0	1	0	0	0	0	0	0	0	0	0
ENSG00000271618.1	AL359821.1	0	0	0	0	0	0	0	0	0	0	0	0
ENSG00000228853.1	NEGR1-IT1	0	0	0	0	0	0	0	0	0	0	0	0
ENSG00000233994.2	GDI2P2	2	0	4	1	1	6	1	4	6	4	3	0
ENSG00000227207.2	RPL31P12	0	0	0	0	0	0	0	0	0	0	0	0
ENSG00000212366.1	RNU6-1246P	0	0	0	0	0	0	1	0	0	0	0	0
ENSG00000225087.1	AL583808.1	66	47	71	155	89	105	69	55	54	67	64	61
ENSG00000227016.3	AL583808.2	2	3	4	10	6	6	2	4	2	1	2	4
ENSG00000285808.1	AL583808.3	30	20	32	71	44	54	25	24	29	29	28	34
ENSG00000280317.1	AL732618.1	0	0	0	0	0	0	0	0	0	0	0	1
ENSG00000229636.2	KRT8P21	0	0	0	0	0	0	0	0	0	0	0	0
ENSG00000251825.1	RN7SKP19	0	0	0	0	0	0	0	0	0	0	0	0
ENSG00000233973.6	LINC01360	0	0	0	0	0	0	1	0	0	0	0	0
ENSG00000223479.3	LINC02238	0	0	0	0	0	0	0	0	0	0	0	0
ENSG00000200601.1	RNA5SP50	0	0	0	0	0	0	0	0	0	0	0	0
ENSG00000285778.1	AL591463.1	0	0	0	0	0	0	0	0	0	0	0	0
ENSG00000252005.2	RNU4ATAC8P	0	0	0	0	0	0	0	0	0	0	0	0
ENSG00000162620.15	LRRIQ3	19	16	32	34	13	9	19	20	26	24	25	28
ENSG00000254685.6	FPGT	494	439	543	293	133	122	615	634	503	510	405	440
ENSG00000259030.7	FPGT-TNNI3K	89	98	98	105	46	61	118	117	93	117	91	105
ENSG00000116783.14	TNNI3K	2	2	3	4	1	5	4	1	1	12	5	8
ENSG00000237324.3	AC093158.1	0	0	0	1	0	4	1	0	0	2	3	2
ENSG00000233894.1	AC105271.1	0	1	0	0	0	0	0	0	0	0	0	0
ENSG00000162621.6	LRRC53	0	0	0	1	0	0	0	0	0	0	0	0
ENSG00000178965.13	ERICH3	1	3	3	8	3	6	2	2	2	4	2	0
ENSG00000234497.5	ERICH3-AS1	2	2	2	2	1	0	3	1	3	2	3	3
ENSG00000272864.1	AC135803.1	24	24	29	14	6	7	52	36	31	48	35	38
ENSG00000116791.13	CRYZ	3684	2797	4103	2305	1298	1405	4439	4131	3633	4289	3558	4315
ENSG00000162623.15	TYW3	1204	906	1358	2096	1260	1583	1220	1207	1042	1386	1162	1453
ENSG00000229943.1	AC133865.1	0	0	0	0	0	0	0	0	0	0	0	0
ENSG00000261213.1	AC099786.3	0	0	0	0	0	0	0	0	0	1	0	0
ENSG00000224127.1	AC099786.1	1	2	0	4	0	1	1	1	1	8	3	5
ENSG00000162624.14	LHX8	7	7	7	33	17	19	11	6	3	23	15	23
ENSG00000224149.1	AC099786.2	7	6	2	23	12	12	4	9	12	16	14	18
ENSG00000206999.1	RNU6-622P	0	0	0	0	0	0	0	0	0	0	0	0
ENSG00000137968.16	SLC44A5	708	558	882	702	374	406	795	803	725	1030	909	1054
ENSG00000224493.1	AC093156.1	0	0	0	0	0	0	0	0	0	0	0	0
ENSG00000252338.1	RNU6-503P	0	0	0	0	0	0	0	0	0	0	0	0
ENSG00000213579.3	AL096829.1	0	0	0	0	0	0	0	0	0	0	0	0
ENSG00000230863.3	AL137803.1	43	30	66	49	25	24	46	39	34	74	55	43
[truncated: 56,724 more rows]
